# Supplementary material for: Comparison of postoperative survival prognosis between early-onset and late-onset esophageal cancer: A Population-based study
Source: PLoS One. 2024 Dec 12;19(12):e0315391. doi: 10.1371/journal.pone.0315391 (PMC11637231; doi:10.1371/journal.pone.0315391)
Supplement: S1 Data — (XLSX) [file pone.0315391.s001.xlsx]

## Sheet: Sheet1
Age	Sex	Race	Marriage	Site	Histology	Size	Grade	tumor Size	Derived AJCC Stage Group, 6th ed (2004-2015)	T	N	Derived AJCC M, 6th ed (2004-2015)	Reason no cancer-directed surgery	Radiation	Chemotherapy recode (yes, no/unk)	months	os	SEER cause-specific death classification	ICD-O-3 Hist/behav	Derived AJCC Stage Group, 7th ed (2010-2015)	Derived AJCC T, 7th ed (2010-2015)	Derived AJCC N, 7th ed (2010-2015)	Derived AJCC M, 7th ed (2010-2015)	RX Summ--Surg/Rad Seq	Year of diagnosis	Site recode - rare tumors
late-onset	Male	White	Unmarried	Lower	EAC	≤15	Grade II	1	IIA	T2	N0	M0	Surgery performed	Yes	Yes	32	1	Dead (attributable to this cancer dx)	8140/3: Adenocarcinoma, NOS	IB	T2	N0	M0	Radiation prior to surgery	2010	7.2 Adenocarcinoma with variants of esophagus
late-onset	Male	White	Unmarried	Lower	ESCC	≤15	Grade II	1	I	T1	N0	M0	Surgery performed	None/Unknown	No/Unknown	49	1	Dead (attributable to this cancer dx)	8070/3: Squamous cell carcinoma, NOS	Blank(s)	Blank(s)	Blank(s)	Blank(s)	No radiation and/or cancer-directed surgery	2009	7.1 Squamous cell carcinoma with variants of esophagus
late-onset	Female	White	Unmarried	Others	ESCC	≤15	Grade II	1	IIA	T2	N0	M0	Surgery performed	None/Unknown	No/Unknown	63	1	Dead (attributable to this cancer dx)	8070/3: Squamous cell carcinoma, NOS	IIA	T2	N0	M0	No radiation and/or cancer-directed surgery	2011	7.1 Squamous cell carcinoma with variants of esophagus
late-onset	Male	White	Unmarried	Lower	EAC	≤15	Grade II	1	I	T1	N0	M0	Surgery performed	None/Unknown	No/Unknown	70	0	Alive or dead of other cause	8140/3: Adenocarcinoma, NOS	IA	T1a	N0	M0	No radiation and/or cancer-directed surgery	2015	7.2 Adenocarcinoma with variants of esophagus
late-onset	Female	White	Married	Lower	EAC	≤15	Grade II	1	I	T1	N0	M0	Surgery performed	None/Unknown	No/Unknown	75	0	Alive or dead of other cause	8140/3: Adenocarcinoma, NOS	IA	T1a	N0	M0	No radiation and/or cancer-directed surgery	2014	7.2 Adenocarcinoma with variants of esophagus
late-onset	Male	White	Married	Lower	ESCC	≤15	Grade II	1	I	T1	N0	M0	Surgery performed	None/Unknown	No/Unknown	81	0	Alive or dead of other cause	8070/3: Squamous cell carcinoma, NOS	IB	T1a	N0	M0	No radiation and/or cancer-directed surgery	2014	7.1 Squamous cell carcinoma with variants of esophagus
late-onset	Male	White	Married	Lower	EAC	≤15	Grade II	1	I	T1	N0	M0	Surgery performed	None/Unknown	No/Unknown	87	0	Alive or dead of other cause	8140/3: Adenocarcinoma, NOS	IA	T1a	N0	M0	No radiation and/or cancer-directed surgery	2013	7.2 Adenocarcinoma with variants of esophagus
late-onset	Male	White	Married	Lower	EAC	≤15	Grade II	1	I	T1	N0	M0	Surgery performed	None/Unknown	No/Unknown	88	1	Alive or dead of other cause	8140/3: Adenocarcinoma, NOS	IA	T1a	N0	M0	No radiation and/or cancer-directed surgery	2011	7.2 Adenocarcinoma with variants of esophagus
late-onset	Male	White	Married	Lower	EAC	≤15	Grade II	1	I	T1	N0	M0	Surgery performed	None/Unknown	No/Unknown	89	1	Alive or dead of other cause	8140/3: Adenocarcinoma, NOS	Blank(s)	Blank(s)	Blank(s)	Blank(s)	No radiation and/or cancer-directed surgery	2005	7.2 Adenocarcinoma with variants of esophagus
late-onset	Male	White	Married	Lower	EAC	≤15	Grade II	1	I	T1	N0	M0	Surgery performed	None/Unknown	No/Unknown	116	1	Dead (attributable to this cancer dx)	8140/3: Adenocarcinoma, NOS	Blank(s)	Blank(s)	Blank(s)	Blank(s)	No radiation and/or cancer-directed surgery	2004	7.2 Adenocarcinoma with variants of esophagus
late-onset	Male	White	Married	Lower	EAC	≤15	Grade II	1	I	T1	N0	M0	Surgery performed	None/Unknown	No/Unknown	142	0	Alive or dead of other cause	8140/3: Adenocarcinoma, NOS	Blank(s)	Blank(s)	Blank(s)	Blank(s)	No radiation and/or cancer-directed surgery	2009	7.2 Adenocarcinoma with variants of esophagus
late-onset	Female	White	Unmarried	Upper	ESCC	≤15	Grade II	1	I	T1	N0	M0	Surgery performed	None/Unknown	No/Unknown	147	1	Dead (attributable to this cancer dx)	8070/3: Squamous cell carcinoma, NOS	Blank(s)	Blank(s)	Blank(s)	Blank(s)	No radiation and/or cancer-directed surgery	2004	7.1 Squamous cell carcinoma with variants of esophagus
late-onset	Male	White	Married	Lower	EAC	≤15	Grade II	1	I	T1	N0	M0	Surgery performed	None/Unknown	No/Unknown	173	1	Alive or dead of other cause	8140/3: Adenocarcinoma, NOS	Blank(s)	Blank(s)	Blank(s)	Blank(s)	No radiation and/or cancer-directed surgery	2005	7.2 Adenocarcinoma with variants of esophagus
late-onset	Male	White	Married	Lower	EAC	≤15	Grade II	2	I	T1	N0	M0	Surgery performed	None/Unknown	No/Unknown	6	1	Alive or dead of other cause	8140/3: Adenocarcinoma, NOS	IA	T1a	N0	M0	No radiation and/or cancer-directed surgery	2015	7.2 Adenocarcinoma with variants of esophagus
late-onset	Female	Black	Unmarried	Lower	EAC	≤15	Grade II	2	I	T1	N0	M0	Surgery performed	None/Unknown	No/Unknown	11	1	Alive or dead of other cause	8140/3: Adenocarcinoma, NOS	IA	T1a	N0	M0	No radiation and/or cancer-directed surgery	2014	7.2 Adenocarcinoma with variants of esophagus
late-onset	Male	White	Unmarried	Lower	EAC	≤15	Grade II	2	I	T1	N0	M0	Surgery performed	Yes	Yes	17	1	Alive or dead of other cause	8140/3: Adenocarcinoma, NOS	IA	T1a	N0	M0	Radiation prior to surgery	2015	7.2 Adenocarcinoma with variants of esophagus
late-onset	Male	Others	Married	Middle	ESCC	≤15	Grade II	2	I	T1	N0	M0	Surgery performed	None/Unknown	No/Unknown	24	1	Dead (attributable to this cancer dx)	8070/3: Squamous cell carcinoma, NOS	IB	T1a	N0	M0	No radiation and/or cancer-directed surgery	2012	7.1 Squamous cell carcinoma with variants of esophagus
late-onset	Female	White	Married	Others	ESCC	≤15	Grade II	2	I	T1	N0	M0	Surgery performed	None/Unknown	No/Unknown	27	1	Dead (attributable to this cancer dx)	8070/3: Squamous cell carcinoma, NOS	Blank(s)	Blank(s)	Blank(s)	Blank(s)	No radiation and/or cancer-directed surgery	2008	7.1 Squamous cell carcinoma with variants of esophagus
late-onset	Female	Black	Unmarried	Middle	ESCC	≤15	Grade II	2	I	T1	N0	M0	Surgery performed	None/Unknown	No/Unknown	30	1	Dead (attributable to this cancer dx)	8070/3: Squamous cell carcinoma, NOS	IB	T1b	N0	M0	No radiation and/or cancer-directed surgery	2014	7.1 Squamous cell carcinoma with variants of esophagus
late-onset	Male	White	Unmarried	Lower	EAC	≤15	Grade II	2	III	T3	N1	M0	Surgery performed	Yes	Yes	38	1	Dead (attributable to this cancer dx)	8140/3: Adenocarcinoma, NOS	Blank(s)	Blank(s)	Blank(s)	Blank(s)	Radiation prior to surgery	2007	7.2 Adenocarcinoma with variants of esophagus
late-onset	Male	White	Unmarried	Lower	EAC	≤15	Grade II	2	I	T1	N0	M0	Surgery performed	None/Unknown	No/Unknown	45	1	Alive or dead of other cause	8140/3: Adenocarcinoma, NOS	IA	T1a	N0	M0	No radiation and/or cancer-directed surgery	2013	7.2 Adenocarcinoma with variants of esophagus
late-onset	Male	White	Unmarried	Lower	EAC	≤15	Grade II	2	I	T1	N0	M0	Surgery performed	None/Unknown	No/Unknown	64	0	Alive or dead of other cause	8140/3: Adenocarcinoma, NOS	IA	T1a	N0	M0	No radiation and/or cancer-directed surgery	2015	7.2 Adenocarcinoma with variants of esophagus
late-onset	Female	White	Married	Upper	ESCC	≤15	Grade II	2	I	T1	N0	M0	Surgery performed	Yes	Yes	66	0	Alive or dead of other cause	8070/3: Squamous cell carcinoma, NOS	IB	T1b	N0	M0	Radiation after surgery	2015	7.1 Squamous cell carcinoma with variants of esophagus
late-onset	Female	White	Married	Middle	ESCC	≤15	Grade II	2	I	T1	N0	M0	Surgery performed	None/Unknown	No/Unknown	70	1	Dead (missing/unknown COD)	8070/3: Squamous cell carcinoma, NOS	IB	T1a	N0	M0	No radiation and/or cancer-directed surgery	2015	7.1 Squamous cell carcinoma with variants of esophagus
late-onset	Male	White	Married	Others	EAC	≤15	Grade II	2	I	T1	N0	M0	Surgery performed	Yes	No/Unknown	72	1	Dead (attributable to this cancer dx)	8140/3: Adenocarcinoma, NOS	IA	T1a	N0	M0	Radiation prior to surgery	2011	7.2 Adenocarcinoma with variants of esophagus
late-onset	Female	White	Married	Lower	ESCC	≤15	Grade II	2	I	T1	N0	M0	Surgery performed	None/Unknown	No/Unknown	75	1	Alive or dead of other cause	8070/3: Squamous cell carcinoma, NOS	IB	T1a	N0	M0	No radiation and/or cancer-directed surgery	2013	7.1 Squamous cell carcinoma with variants of esophagus
late-onset	Male	White	Married	Others	EAC	≤15	Grade II	2	I	T1	N0	M0	Surgery performed	None/Unknown	No/Unknown	76	1	Alive or dead of other cause	8140/3: Adenocarcinoma, NOS	Blank(s)	Blank(s)	Blank(s)	Blank(s)	No radiation and/or cancer-directed surgery	2009	7.2 Adenocarcinoma with variants of esophagus
early-onset	Male	White	Married	Lower	EAC	≤15	Grade II	2	I	T1	N0	M0	Surgery performed	None/Unknown	No/Unknown	78	0	Alive or dead of other cause	8140/3: Adenocarcinoma, NOS	IA	T1NOS	N0	M0	No radiation and/or cancer-directed surgery	2014	7.2 Adenocarcinoma with variants of esophagus
late-onset	Male	White	Married	Lower	EAC	≤15	Grade II	2	I	T1	N0	M0	Surgery performed	None/Unknown	No/Unknown	92	0	Alive or dead of other cause	8140/3: Adenocarcinoma, NOS	IA	T1a	N0	M0	No radiation and/or cancer-directed surgery	2013	7.2 Adenocarcinoma with variants of esophagus
late-onset	Male	White	Married	Lower	EAC	≤15	Grade II	2	I	T1	N0	M0	Surgery performed	None/Unknown	No/Unknown	123	0	Alive or dead of other cause	8140/3: Adenocarcinoma, NOS	IA	T1b	N0	M0	No radiation and/or cancer-directed surgery	2010	7.2 Adenocarcinoma with variants of esophagus
late-onset	Male	White	Married	Lower	EAC	≤15	Grade II	2	I	T1	N0	M0	Surgery performed	None/Unknown	No/Unknown	127	0	Alive or dead of other cause	8140/3: Adenocarcinoma, NOS	IA	T1a	N0	M0	No radiation and/or cancer-directed surgery	2010	7.2 Adenocarcinoma with variants of esophagus
late-onset	Male	White	Unmarried	Lower	EAC	≤15	Grade II	2	I	T1	N0	M0	Surgery performed	None/Unknown	No/Unknown	132	1	Alive or dead of other cause	8140/3: Adenocarcinoma, NOS	Blank(s)	Blank(s)	Blank(s)	Blank(s)	No radiation and/or cancer-directed surgery	2007	7.2 Adenocarcinoma with variants of esophagus
early-onset	Male	White	Unmarried	Lower	EAC	≤15	Grade II	2	I	T1	N0	M0	Surgery performed	Yes	Yes	136	0	Alive or dead of other cause	8140/3: Adenocarcinoma, NOS	Blank(s)	Blank(s)	Blank(s)	Blank(s)	Radiation prior to surgery	2009	7.2 Adenocarcinoma with variants of esophagus
late-onset	Male	White	Unmarried	Lower	EAC	≤15	Grade II	3	I	T1	N0	M0	Surgery performed	None/Unknown	No/Unknown	3	1	Dead (attributable to this cancer dx)	8140/3: Adenocarcinoma, NOS	Blank(s)	Blank(s)	Blank(s)	Blank(s)	No radiation and/or cancer-directed surgery	2008	7.2 Adenocarcinoma with variants of esophagus
late-onset	Male	Black	Unmarried	Upper	ESCC	≤15	Grade II	3	I	T1	N0	M0	Surgery performed	None/Unknown	No/Unknown	6	1	Dead (attributable to this cancer dx)	8070/3: Squamous cell carcinoma, NOS	Blank(s)	Blank(s)	Blank(s)	Blank(s)	No radiation and/or cancer-directed surgery	2005	7.1 Squamous cell carcinoma with variants of esophagus
late-onset	Male	White	Married	Middle	ESCC	≤15	Grade II	3	III	T3	N1	M0	Surgery performed	None/Unknown	Yes	6	1	Dead (attributable to this cancer dx)	8070/3: Squamous cell carcinoma, NOS	Blank(s)	Blank(s)	Blank(s)	Blank(s)	No radiation and/or cancer-directed surgery	2004	7.1 Squamous cell carcinoma with variants of esophagus
late-onset	Male	White	Married	Lower	EAC	≤15	Grade II	3	III	T3	N1	M0	Surgery performed	Yes	Yes	15	1	Dead (attributable to this cancer dx)	8140/3: Adenocarcinoma, NOS	IIIA	T3	N1	M0	Radiation prior to surgery	2013	7.2 Adenocarcinoma with variants of esophagus
early-onset	Male	White	Married	Lower	EAC	≤15	Grade II	3	I	T1	N0	M0	Surgery performed	None/Unknown	No/Unknown	21	0	Alive or dead of other cause	8140/3: Adenocarcinoma, NOS	IA	T1a	N0	M0	No radiation and/or cancer-directed surgery	2011	7.2 Adenocarcinoma with variants of esophagus
late-onset	Male	White	Unmarried	Lower	EAC	≤15	Grade II	3	I	T1	N0	M0	Surgery performed	None/Unknown	No/Unknown	23	1	Dead (attributable to this cancer dx)	8140/3: Adenocarcinoma, NOS	IA	T1b	N0	M0	No radiation and/or cancer-directed surgery	2013	7.2 Adenocarcinoma with variants of esophagus
late-onset	Male	White	Unmarried	Lower	EAC	≤15	Grade II	3	I	T1	N0	M0	Surgery performed	Yes	Yes	32	1	Dead (attributable to this cancer dx)	8140/3: Adenocarcinoma, NOS	IA	T1b	N0	M0	Radiation prior to surgery	2013	7.2 Adenocarcinoma with variants of esophagus
late-onset	Male	White	Unmarried	Lower	EAC	≤15	Grade II	3	I	T1	N0	M0	Surgery performed	None/Unknown	No/Unknown	40	1	Alive or dead of other cause	8140/3: Adenocarcinoma, NOS	IA	T1a	N0	M0	No radiation and/or cancer-directed surgery	2012	7.2 Adenocarcinoma with variants of esophagus
late-onset	Male	White	Married	Lower	EAC	≤15	Grade II	3	I	T1	N0	M0	Surgery performed	None/Unknown	No/Unknown	48	1	Dead (attributable to this cancer dx)	8140/3: Adenocarcinoma, NOS	Blank(s)	Blank(s)	Blank(s)	Blank(s)	No radiation and/or cancer-directed surgery	2004	7.2 Adenocarcinoma with variants of esophagus
late-onset	Male	White	Married	Lower	EAC	≤15	Grade II	3	I	T1	N0	M0	Surgery performed	None/Unknown	No/Unknown	65	0	Alive or dead of other cause	8140/3: Adenocarcinoma, NOS	IA	T1a	N0	M0	No radiation and/or cancer-directed surgery	2015	7.2 Adenocarcinoma with variants of esophagus
early-onset	Female	White	Married	Lower	EAC	≤15	Grade II	3	I	T1	N0	M0	Surgery performed	None/Unknown	No/Unknown	69	0	Alive or dead of other cause	8140/3: Adenocarcinoma, NOS	IA	T1b	N0	M0	No radiation and/or cancer-directed surgery	2015	7.2 Adenocarcinoma with variants of esophagus
early-onset	Male	White	Married	Lower	EAC	≤15	Grade II	3	I	T1	N0	M0	Surgery performed	None/Unknown	No/Unknown	70	1	Alive or dead of other cause	8140/3: Adenocarcinoma, NOS	IA	T1a	N0	M0	No radiation and/or cancer-directed surgery	2010	7.2 Adenocarcinoma with variants of esophagus
late-onset	Female	White	Unmarried	Middle	ESCC	≤15	Grade II	3	I	T1	N0	M0	Surgery performed	None/Unknown	No/Unknown	71	1	Dead (attributable to this cancer dx)	8070/3: Squamous cell carcinoma, NOS	IB	T1b	N0	M0	No radiation and/or cancer-directed surgery	2012	7.1 Squamous cell carcinoma with variants of esophagus
late-onset	Female	White	Married	Lower	EAC	≤15	Grade II	3	I	T1	N0	M0	Surgery performed	None/Unknown	No/Unknown	72	0	Alive or dead of other cause	8140/3: Adenocarcinoma, NOS	IA	T1a	N0	M0	No radiation and/or cancer-directed surgery	2014	7.2 Adenocarcinoma with variants of esophagus
late-onset	Male	White	Married	Lower	EAC	≤15	Grade II	3	I	T1	N0	M0	Surgery performed	None/Unknown	No/Unknown	75	0	Alive or dead of other cause	8140/3: Adenocarcinoma, NOS	IA	T1a	N0	M0	No radiation and/or cancer-directed surgery	2014	7.2 Adenocarcinoma with variants of esophagus
late-onset	Male	White	Unmarried	Lower	EAC	≤15	Grade II	3	IIB	T1	N1	M0	Surgery performed	Yes	Yes	79	0	Alive or dead of other cause	8140/3: Adenocarcinoma, NOS	IIB	T1a	N1	M0	Radiation after surgery	2014	7.2 Adenocarcinoma with variants of esophagus
late-onset	Male	White	Married	Lower	EAC	≤15	Grade II	3	I	T1	N0	M0	Surgery performed	None/Unknown	No/Unknown	81	0	Alive or dead of other cause	8140/3: Adenocarcinoma, NOS	IA	T1a	N0	M0	No radiation and/or cancer-directed surgery	2014	7.2 Adenocarcinoma with variants of esophagus
early-onset	Male	White	Married	Lower	EAC	≤15	Grade II	3	I	T1	N0	M0	Surgery performed	Yes	Yes	89	0	Alive or dead of other cause	8140/3: Adenocarcinoma, NOS	IA	T1b	N0	M0	Radiation prior to surgery	2013	7.2 Adenocarcinoma with variants of esophagus
late-onset	Female	White	Married	Middle	EAC	≤15	Grade II	3	I	T1	N0	M0	Surgery performed	None/Unknown	No/Unknown	94	1	Alive or dead of other cause	8140/3: Adenocarcinoma, NOS	Blank(s)	Blank(s)	Blank(s)	Blank(s)	No radiation and/or cancer-directed surgery	2006	7.2 Adenocarcinoma with variants of esophagus
late-onset	Male	White	Married	Lower	EAC	≤15	Grade II	3	I	T1	N0	M0	Surgery performed	None/Unknown	No/Unknown	95	1	Alive or dead of other cause	8140/3: Adenocarcinoma, NOS	Blank(s)	Blank(s)	Blank(s)	Blank(s)	No radiation and/or cancer-directed surgery	2006	7.2 Adenocarcinoma with variants of esophagus
late-onset	Male	White	Married	Middle	EAC	≤15	Grade II	3	I	T1	N0	M0	Surgery performed	Yes	Yes	108	0	Alive or dead of other cause	8140/3: Adenocarcinoma, NOS	IA	T1b	N0	M0	Radiation prior to surgery	2011	7.2 Adenocarcinoma with variants of esophagus
late-onset	Male	White	Married	Lower	EAC	≤15	Grade II	3	I	T1	N0	M0	Surgery performed	None/Unknown	No/Unknown	108	0	Alive or dead of other cause	8140/3: Adenocarcinoma, NOS	IA	T1b	N0	M0	No radiation and/or cancer-directed surgery	2011	7.2 Adenocarcinoma with variants of esophagus
late-onset	Male	White	Married	Lower	EAC	≤15	Grade II	3	I	T1	N0	M0	Surgery performed	None/Unknown	No/Unknown	118	0	Alive or dead of other cause	8140/3: Adenocarcinoma, NOS	IA	T1b	N0	M0	No radiation and/or cancer-directed surgery	2011	7.2 Adenocarcinoma with variants of esophagus
late-onset	Male	White	Married	Lower	EAC	≤15	Grade II	3	I	T1	N0	M0	Surgery performed	None/Unknown	No/Unknown	123	0	Alive or dead of other cause	8140/3: Adenocarcinoma, NOS	IA	T1a	N0	M0	No radiation and/or cancer-directed surgery	2010	7.2 Adenocarcinoma with variants of esophagus
early-onset	Male	White	Unmarried	Lower	EAC	≤15	Grade II	3	I	T1	N0	M0	Surgery performed	Yes	Yes	142	0	Alive or dead of other cause	8140/3: Adenocarcinoma, NOS	Blank(s)	Blank(s)	Blank(s)	Blank(s)	Radiation prior to surgery	2009	7.2 Adenocarcinoma with variants of esophagus
late-onset	Female	White	Married	Lower	EAC	≤15	Grade II	3	I	T1	N0	M0	Surgery performed	None/Unknown	No/Unknown	161	0	Alive or dead of other cause	8140/3: Adenocarcinoma, NOS	Blank(s)	Blank(s)	Blank(s)	Blank(s)	No radiation and/or cancer-directed surgery	2007	7.2 Adenocarcinoma with variants of esophagus
late-onset	Male	White	Married	Lower	EAC	≤15	Grade II	3	I	T1	N0	M0	Surgery performed	None/Unknown	No/Unknown	171	0	Alive or dead of other cause	8140/3: Adenocarcinoma, NOS	Blank(s)	Blank(s)	Blank(s)	Blank(s)	No radiation and/or cancer-directed surgery	2006	7.2 Adenocarcinoma with variants of esophagus
late-onset	Male	White	Unmarried	Lower	EAC	≤15	Grade II	3	I	T1	N0	M0	Surgery performed	None/Unknown	No/Unknown	191	0	Alive or dead of other cause	8140/3: Adenocarcinoma, NOS	Blank(s)	Blank(s)	Blank(s)	Blank(s)	No radiation and/or cancer-directed surgery	2005	7.2 Adenocarcinoma with variants of esophagus
late-onset	Male	Others	Married	Middle	EAC	≤15	Grade II	4	I	T1	N0	M0	Surgery performed	None/Unknown	No/Unknown	1	1	Dead (attributable to this cancer dx)	8140/3: Adenocarcinoma, NOS	Blank(s)	Blank(s)	Blank(s)	Blank(s)	No radiation and/or cancer-directed surgery	2009	7.2 Adenocarcinoma with variants of esophagus
late-onset	Male	White	Unmarried	Lower	EAC	≤15	Grade II	4	I	T1	N0	M0	Surgery performed	None/Unknown	No/Unknown	1	1	Dead (attributable to this cancer dx)	8140/3: Adenocarcinoma, NOS	IA	T1a	N0	M0	No radiation and/or cancer-directed surgery	2011	7.2 Adenocarcinoma with variants of esophagus
late-onset	Female	White	Married	Lower	EAC	≤15	Grade II	4	IIB	T1	N1	M0	Surgery performed	Yes	Yes	9	1	Dead (attributable to this cancer dx)	8140/3: Adenocarcinoma, NOS	IIB	T1NOS	N1	M0	Radiation prior to surgery	2015	7.2 Adenocarcinoma with variants of esophagus
late-onset	Male	White	Married	Lower	EAC	≤15	Grade II	4	I	T1	N0	M0	Surgery performed	Yes	Yes	13	1	Dead (attributable to this cancer dx)	8140/3: Adenocarcinoma, NOS	Blank(s)	Blank(s)	Blank(s)	Blank(s)	Radiation prior to surgery	2009	7.2 Adenocarcinoma with variants of esophagus
late-onset	Male	White	Unmarried	Others	ESCC	≤15	Grade II	4	IIA	T2	N0	M0	Surgery performed	Yes	Yes	26	1	Dead (attributable to this cancer dx)	8070/3: Squamous cell carcinoma, NOS	IIA	T2	N0	M0	Radiation prior to surgery	2010	7.1 Squamous cell carcinoma with variants of esophagus
late-onset	Male	White	Unmarried	Others	EAC	≤15	Grade II	4	I	T1	N0	M0	Surgery performed	None/Unknown	No/Unknown	31	1	Dead (attributable to this cancer dx)	8140/3: Adenocarcinoma, NOS	IA	T1a	N0	M0	No radiation and/or cancer-directed surgery	2010	7.2 Adenocarcinoma with variants of esophagus
late-onset	Male	White	Married	Lower	EAC	≤15	Grade II	4	IIB	T1	N1	M0	Surgery performed	None/Unknown	Yes	41	1	Alive or dead of other cause	8140/3: Adenocarcinoma, NOS	IIB	T1NOS	N1	M0	No radiation and/or cancer-directed surgery	2012	7.2 Adenocarcinoma with variants of esophagus
late-onset	Female	White	Unmarried	Lower	EAC	≤15	Grade II	4	I	T1	N0	M0	Surgery performed	None/Unknown	No/Unknown	45	0	Alive or dead of other cause	8140/3: Adenocarcinoma, NOS	IA	T1b	N0	M0	No radiation and/or cancer-directed surgery	2012	7.2 Adenocarcinoma with variants of esophagus
late-onset	Male	White	Married	Lower	EAC	≤15	Grade II	4	I	T1	N0	M0	Surgery performed	None/Unknown	No/Unknown	46	1	Dead (attributable to this cancer dx)	8140/3: Adenocarcinoma, NOS	IA	T1a	N0	M0	No radiation and/or cancer-directed surgery	2015	7.2 Adenocarcinoma with variants of esophagus
late-onset	Female	White	Unmarried	Lower	EAC	≤15	Grade II	4	I	T1	N0	M0	Surgery performed	None/Unknown	No/Unknown	47	1	Alive or dead of other cause	8140/3: Adenocarcinoma, NOS	IA	T1a	N0	M0	No radiation and/or cancer-directed surgery	2013	7.2 Adenocarcinoma with variants of esophagus
early-onset	Male	White	Unmarried	Middle	EAC	≤15	Grade II	4	I	T1	N0	M0	Surgery performed	None/Unknown	No/Unknown	48	1	Alive or dead of other cause	8140/3: Adenocarcinoma, NOS	IA	T1a	N0	M0	No radiation and/or cancer-directed surgery	2015	7.2 Adenocarcinoma with variants of esophagus
late-onset	Female	White	Unmarried	Lower	ESCC	≤15	Grade II	4	IIA	T3	N0	M0	Surgery performed	Yes	Yes	66	1	Dead (attributable to this cancer dx)	8070/3: Squamous cell carcinoma, NOS	IIA	T3	N0	M0	Radiation prior to surgery	2015	7.1 Squamous cell carcinoma with variants of esophagus
late-onset	Female	White	Married	Lower	EAC	≤15	Grade II	4	I	T1	N0	M0	Surgery performed	None/Unknown	No/Unknown	71	0	Alive or dead of other cause	8140/3: Adenocarcinoma, NOS	IA	T1a	N0	M0	No radiation and/or cancer-directed surgery	2015	7.2 Adenocarcinoma with variants of esophagus
late-onset	Male	White	Married	Lower	EAC	≤15	Grade II	4	I	T1	N0	M0	Surgery performed	None/Unknown	No/Unknown	73	0	Alive or dead of other cause	8140/3: Adenocarcinoma, NOS	IA	T1a	N0	M0	No radiation and/or cancer-directed surgery	2014	7.2 Adenocarcinoma with variants of esophagus
late-onset	Male	White	Married	Middle	ESCC	≤15	Grade II	4	IIB	T1	N1	M0	Surgery performed	Yes	Yes	76	0	Alive or dead of other cause	8071/3: Squamous cell carcinoma, keratinizing, NOS	IIIA	T1b	N2	M0	Radiation prior to surgery	2014	7.1 Squamous cell carcinoma with variants of esophagus
late-onset	Male	White	Married	Lower	Others	≤15	Grade II	4	I	T1	N0	M0	Surgery performed	None/Unknown	No/Unknown	85	0	Alive or dead of other cause	8574/3: Adenocarcinoma with neuroendocrine differentiation	IA	T1b	N0	M0	No radiation and/or cancer-directed surgery	2013	7.2 Adenocarcinoma with variants of esophagus
late-onset	Male	White	Married	Lower	EAC	≤15	Grade II	4	I	T1	N0	M0	Surgery performed	None/Unknown	No/Unknown	87	0	Alive or dead of other cause	8140/3: Adenocarcinoma, NOS	IA	T1a	N0	M0	No radiation and/or cancer-directed surgery	2013	7.2 Adenocarcinoma with variants of esophagus
late-onset	Female	White	Unmarried	Lower	ESCC	≤15	Grade II	4	I	T1	N0	M0	Surgery performed	None/Unknown	No/Unknown	89	0	Alive or dead of other cause	8070/3: Squamous cell carcinoma, NOS	IB	T1NOS	N0	M0	No radiation and/or cancer-directed surgery	2013	7.1 Squamous cell carcinoma with variants of esophagus
late-onset	Male	White	Married	Others	EAC	≤15	Grade II	4	I	T1	N0	M0	Surgery performed	None/Unknown	No/Unknown	89	1	Alive or dead of other cause	8140/3: Adenocarcinoma, NOS	Blank(s)	Blank(s)	Blank(s)	Blank(s)	No radiation and/or cancer-directed surgery	2005	7.2 Adenocarcinoma with variants of esophagus
late-onset	Male	White	Unmarried	Lower	EAC	≤15	Grade II	4	I	T1	N0	M0	Surgery performed	None/Unknown	No/Unknown	90	0	Alive or dead of other cause	8140/3: Adenocarcinoma, NOS	IA	T1a	N0	M0	No radiation and/or cancer-directed surgery	2013	7.2 Adenocarcinoma with variants of esophagus
late-onset	Male	White	Married	Lower	EAC	≤15	Grade II	4	I	T1	N0	M0	Surgery performed	None/Unknown	No/Unknown	91	0	Alive or dead of other cause	8140/3: Adenocarcinoma, NOS	IA	T1b	N0	M0	No radiation and/or cancer-directed surgery	2013	7.2 Adenocarcinoma with variants of esophagus
late-onset	Male	White	Married	Others	EAC	≤15	Grade II	4	I	T1	N0	M0	Surgery performed	None/Unknown	No/Unknown	98	0	Alive or dead of other cause	8140/3: Adenocarcinoma, NOS	IA	T1a	N0	M0	No radiation and/or cancer-directed surgery	2012	7.2 Adenocarcinoma with variants of esophagus
late-onset	Female	White	Unmarried	Lower	EAC	≤15	Grade II	4	I	T1	N0	M0	Surgery performed	None/Unknown	No/Unknown	103	0	Alive or dead of other cause	8140/3: Adenocarcinoma, NOS	IA	T1a	N0	M0	No radiation and/or cancer-directed surgery	2012	7.2 Adenocarcinoma with variants of esophagus
late-onset	Male	White	Unmarried	Lower	EAC	≤15	Grade II	4	I	T1	N0	M0	Surgery performed	None/Unknown	No/Unknown	105	0	Alive or dead of other cause	8140/3: Adenocarcinoma, NOS	IA	T1a	N0	M0	No radiation and/or cancer-directed surgery	2012	7.2 Adenocarcinoma with variants of esophagus
late-onset	Male	White	Unmarried	Others	EAC	≤15	Grade II	4	I	T1	N0	M0	Surgery performed	None/Unknown	No/Unknown	106	0	Alive or dead of other cause	8140/3: Adenocarcinoma, NOS	IA	T1a	N0	M0	No radiation and/or cancer-directed surgery	2012	7.2 Adenocarcinoma with variants of esophagus
late-onset	Male	White	Married	Lower	EAC	≤15	Grade II	4	I	T1	N0	M0	Surgery performed	None/Unknown	No/Unknown	110	0	Alive or dead of other cause	8140/3: Adenocarcinoma, NOS	IA	T1a	N0	M0	No radiation and/or cancer-directed surgery	2011	7.2 Adenocarcinoma with variants of esophagus
late-onset	Male	White	Married	Lower	EAC	≤15	Grade II	4	I	T1	N0	M0	Surgery performed	None/Unknown	No/Unknown	111	0	Alive or dead of other cause	8140/3: Adenocarcinoma, NOS	IA	T1b	N0	M0	No radiation and/or cancer-directed surgery	2011	7.2 Adenocarcinoma with variants of esophagus
late-onset	Male	White	Married	Lower	EAC	≤15	Grade II	4	I	T1	N0	M0	Surgery performed	None/Unknown	No/Unknown	125	0	Alive or dead of other cause	8140/3: Adenocarcinoma, NOS	IA	T1a	N0	M0	No radiation and/or cancer-directed surgery	2010	7.2 Adenocarcinoma with variants of esophagus
late-onset	Male	White	Married	Lower	EAC	≤15	Grade II	4	I	T1	N0	M0	Surgery performed	None/Unknown	No/Unknown	126	0	Alive or dead of other cause	8140/3: Adenocarcinoma, NOS	IA	T1a	N0	M0	No radiation and/or cancer-directed surgery	2010	7.2 Adenocarcinoma with variants of esophagus
late-onset	Male	White	Married	Lower	EAC	≤15	Grade II	4	I	T1	N0	M0	Surgery performed	None/Unknown	No/Unknown	183	0	Alive or dead of other cause	8140/3: Adenocarcinoma, NOS	Blank(s)	Blank(s)	Blank(s)	Blank(s)	No radiation and/or cancer-directed surgery	2005	7.2 Adenocarcinoma with variants of esophagus
late-onset	Male	White	Married	Others	EAC	≤15	Grade II	4	I	T1	N0	M0	Surgery performed	Yes	Yes	184	0	Alive or dead of other cause	8260/3: Papillary adenocarcinoma, NOS	Blank(s)	Blank(s)	Blank(s)	Blank(s)	Radiation prior to surgery	2005	7.2 Adenocarcinoma with variants of esophagus
early-onset	Female	White	Married	Lower	EAC	≤15	Grade II	4	I	T1	N0	M0	Surgery performed	None/Unknown	No/Unknown	187	0	Alive or dead of other cause	8140/3: Adenocarcinoma, NOS	Blank(s)	Blank(s)	Blank(s)	Blank(s)	No radiation and/or cancer-directed surgery	2005	7.2 Adenocarcinoma with variants of esophagus
late-onset	Male	White	Married	Lower	EAC	≤15	Grade II	4	I	T1	N0	M0	Surgery performed	None/Unknown	No/Unknown	195	0	Alive or dead of other cause	8140/3: Adenocarcinoma, NOS	Blank(s)	Blank(s)	Blank(s)	Blank(s)	No radiation and/or cancer-directed surgery	2004	7.2 Adenocarcinoma with variants of esophagus
late-onset	Male	White	Married	Lower	EAC	≤15	Grade II	5	I	T1	N0	M0	Surgery performed	None/Unknown	No/Unknown	3	1	Alive or dead of other cause	8140/3: Adenocarcinoma, NOS	Blank(s)	Blank(s)	Blank(s)	Blank(s)	No radiation and/or cancer-directed surgery	2009	7.2 Adenocarcinoma with variants of esophagus
late-onset	Male	White	Unmarried	Others	EAC	≤15	Grade II	5	I	T1	N0	M0	Surgery performed	Yes	Yes	4	1	Alive or dead of other cause	8140/3: Adenocarcinoma, NOS	IA	T1b	N0	M0	Radiation after surgery	2012	7.2 Adenocarcinoma with variants of esophagus
late-onset	Female	White	Married	Others	ESCC	≤15	Grade II	5	I	T1	N0	M0	Surgery performed	None/Unknown	No/Unknown	4	1	Dead (attributable to this cancer dx)	8070/3: Squamous cell carcinoma, NOS	IB	T1b	N0	M0	No radiation and/or cancer-directed surgery	2015	7.1 Squamous cell carcinoma with variants of esophagus
late-onset	Male	White	Married	Lower	EAC	≤15	Grade II	5	IIA	T2	N0	M0	Surgery performed	None/Unknown	No/Unknown	4	1	Dead (attributable to this cancer dx)	8140/3: Adenocarcinoma, NOS	Blank(s)	Blank(s)	Blank(s)	Blank(s)	No radiation and/or cancer-directed surgery	2009	7.2 Adenocarcinoma with variants of esophagus
late-onset	Male	White	Unmarried	Middle	EAC	≤15	Grade II	5	I	T1	N0	M0	Surgery performed	Yes	Yes	6	1	Dead (attributable to this cancer dx)	8140/3: Adenocarcinoma, NOS	IA	T1b	N0	M0	Radiation prior to surgery	2010	7.2 Adenocarcinoma with variants of esophagus
late-onset	Male	White	Married	Lower	EAC	≤15	Grade II	5	I	T1	N0	M0	Surgery performed	None/Unknown	No/Unknown	6	1	Alive or dead of other cause	8140/3: Adenocarcinoma, NOS	IA	T1a	N0	M0	No radiation and/or cancer-directed surgery	2011	7.2 Adenocarcinoma with variants of esophagus
late-onset	Male	White	Married	Lower	EAC	≤15	Grade II	5	IIB	T1	N1	M0	Surgery performed	Yes	No/Unknown	8	1	Alive or dead of other cause	8140/3: Adenocarcinoma, NOS	Blank(s)	Blank(s)	Blank(s)	Blank(s)	Radiation after surgery	2007	7.2 Adenocarcinoma with variants of esophagus
late-onset	Male	Others	Married	Lower	EAC	≤15	Grade II	5	IIB	T1	N1	M0	Surgery performed	Yes	Yes	13	1	Dead (attributable to this cancer dx)	8140/3: Adenocarcinoma, NOS	Blank(s)	Blank(s)	Blank(s)	Blank(s)	Radiation prior to surgery	2008	7.2 Adenocarcinoma with variants of esophagus
late-onset	Male	White	Unmarried	Lower	EAC	≤15	Grade II	5	I	T1	N0	M0	Surgery performed	None/Unknown	No/Unknown	16	1	Alive or dead of other cause	8140/3: Adenocarcinoma, NOS	IA	T1a	N0	M0	No radiation and/or cancer-directed surgery	2015	7.2 Adenocarcinoma with variants of esophagus
late-onset	Male	White	Married	Others	EAC	≤15	Grade II	5	I	T1	N0	M0	Surgery performed	None/Unknown	No/Unknown	23	1	Dead (attributable to this cancer dx)	8140/3: Adenocarcinoma, NOS	IA	T1a	N0	M0	No radiation and/or cancer-directed surgery	2015	7.2 Adenocarcinoma with variants of esophagus
late-onset	Male	White	Unmarried	Lower	EAC	≤15	Grade II	5	I	T1	N0	M0	Surgery performed	None/Unknown	No/Unknown	28	1	Dead (attributable to this cancer dx)	8140/3: Adenocarcinoma, NOS	IA	T1b	N0	M0	No radiation and/or cancer-directed surgery	2013	7.2 Adenocarcinoma with variants of esophagus
late-onset	Male	White	Married	Lower	EAC	≤15	Grade II	5	I	T1	N0	M0	Surgery performed	None/Unknown	No/Unknown	37	1	Alive or dead of other cause	8140/3: Adenocarcinoma, NOS	IA	T1a	N0	M0	No radiation and/or cancer-directed surgery	2012	7.2 Adenocarcinoma with variants of esophagus
late-onset	Male	Others	Unmarried	Lower	EAC	≤15	Grade II	5	I	T1	N0	M0	Surgery performed	None/Unknown	No/Unknown	58	1	Dead (attributable to this cancer dx)	8140/3: Adenocarcinoma, NOS	IA	T1a	N0	M0	No radiation and/or cancer-directed surgery	2010	7.2 Adenocarcinoma with variants of esophagus
late-onset	Male	White	Married	Lower	EAC	≤15	Grade II	5	IIA	T2	N0	M0	Surgery performed	Yes	Yes	63	0	Alive or dead of other cause	8140/3: Adenocarcinoma, NOS	IB	T2	N0	M0	Radiation prior to surgery	2015	7.2 Adenocarcinoma with variants of esophagus
late-onset	Male	White	Married	Lower	EAC	≤15	Grade II	5	I	T1	N0	M0	Surgery performed	None/Unknown	No/Unknown	66	0	Alive or dead of other cause	8140/3: Adenocarcinoma, NOS	IA	T1a	N0	M0	No radiation and/or cancer-directed surgery	2015	7.2 Adenocarcinoma with variants of esophagus
late-onset	Male	White	Married	Lower	EAC	≤15	Grade II	5	I	T1	N0	M0	Surgery performed	None/Unknown	No/Unknown	68	0	Alive or dead of other cause	8140/3: Adenocarcinoma, NOS	IA	T1a	N0	M0	No radiation and/or cancer-directed surgery	2015	7.2 Adenocarcinoma with variants of esophagus
late-onset	Male	White	Married	Lower	EAC	≤15	Grade II	5	I	T1	N0	M0	Surgery performed	None/Unknown	No/Unknown	71	0	Alive or dead of other cause	8140/3: Adenocarcinoma, NOS	IA	T1a	N0	M0	No radiation and/or cancer-directed surgery	2015	7.2 Adenocarcinoma with variants of esophagus
late-onset	Male	White	Unmarried	Lower	EAC	≤15	Grade II	5	I	T1	N0	M0	Surgery performed	None/Unknown	No/Unknown	71	1	Dead (attributable to this cancer dx)	8140/3: Adenocarcinoma, NOS	IA	T1a	N0	M0	No radiation and/or cancer-directed surgery	2010	7.2 Adenocarcinoma with variants of esophagus
late-onset	Male	White	Married	Lower	EAC	≤15	Grade II	5	I	T1	N0	M0	Surgery performed	Yes	Yes	78	0	Alive or dead of other cause	8140/3: Adenocarcinoma, NOS	IA	T1a	N0	M0	Radiation after surgery	2014	7.2 Adenocarcinoma with variants of esophagus
late-onset	Male	White	Married	Lower	EAC	≤15	Grade II	5	I	T1	N0	M0	Surgery performed	None/Unknown	No/Unknown	79	0	Alive or dead of other cause	8140/3: Adenocarcinoma, NOS	IA	T1a	N0	M0	No radiation and/or cancer-directed surgery	2014	7.2 Adenocarcinoma with variants of esophagus
late-onset	Male	White	Married	Lower	EAC	≤15	Grade II	5	I	T1	N0	M0	Surgery performed	None/Unknown	No/Unknown	88	0	Alive or dead of other cause	8140/3: Adenocarcinoma, NOS	IA	T1a	N0	M0	No radiation and/or cancer-directed surgery	2013	7.2 Adenocarcinoma with variants of esophagus
late-onset	Male	White	Married	Upper	EAC	≤15	Grade II	5	I	T1	N0	M0	Surgery performed	None/Unknown	No/Unknown	100	0	Alive or dead of other cause	8140/3: Adenocarcinoma, NOS	IA	T1b	N0	M0	No radiation and/or cancer-directed surgery	2012	7.2 Adenocarcinoma with variants of esophagus
late-onset	Male	White	Married	Middle	EAC	≤15	Grade II	5	I	T1	N0	M0	Surgery performed	None/Unknown	No/Unknown	100	0	Alive or dead of other cause	8140/3: Adenocarcinoma, NOS	IA	T1a	N0	M0	No radiation and/or cancer-directed surgery	2012	7.2 Adenocarcinoma with variants of esophagus
late-onset	Male	White	Unmarried	Lower	EAC	≤15	Grade II	5	IIA	T2	N0	M0	Surgery performed	None/Unknown	No/Unknown	102	0	Alive or dead of other cause	8140/3: Adenocarcinoma, NOS	IB	T2	N0	M0	No radiation and/or cancer-directed surgery	2012	7.2 Adenocarcinoma with variants of esophagus
late-onset	Male	White	Married	Lower	EAC	≤15	Grade II	5	I	T1	N0	M0	Surgery performed	None/Unknown	No/Unknown	106	0	Alive or dead of other cause	8140/3: Adenocarcinoma, NOS	IA	T1a	N0	M0	No radiation and/or cancer-directed surgery	2012	7.2 Adenocarcinoma with variants of esophagus
late-onset	Female	Black	Unmarried	Others	ESCC	≤15	Grade II	5	IIA	T2	N0	M0	Surgery performed	Yes	Yes	112	1	Alive or dead of other cause	8070/3: Squamous cell carcinoma, NOS	Blank(s)	Blank(s)	Blank(s)	Blank(s)	Radiation after surgery	2004	7.1 Squamous cell carcinoma with variants of esophagus
late-onset	Male	White	Married	Lower	EAC	≤15	Grade II	5	I	T1	N0	M0	Surgery performed	None/Unknown	No/Unknown	112	1	Dead (attributable to this cancer dx)	8140/3: Adenocarcinoma, NOS	IA	T1a	N0	M0	No radiation and/or cancer-directed surgery	2010	7.2 Adenocarcinoma with variants of esophagus
late-onset	Male	White	Married	Lower	EAC	≤15	Grade II	5	I	T1	N0	M0	Surgery performed	None/Unknown	No/Unknown	113	1	Dead (attributable to this cancer dx)	8140/3: Adenocarcinoma, NOS	IA	T1a	N0	M0	No radiation and/or cancer-directed surgery	2010	7.2 Adenocarcinoma with variants of esophagus
late-onset	Male	White	Married	Lower	EAC	≤15	Grade II	5	I	T1	N0	M0	Surgery performed	None/Unknown	No/Unknown	130	0	Alive or dead of other cause	8140/3: Adenocarcinoma, NOS	IA	T1a	N0	M0	No radiation and/or cancer-directed surgery	2010	7.2 Adenocarcinoma with variants of esophagus
late-onset	Male	White	Married	Lower	EAC	≤15	Grade II	5	I	T1	N0	M0	Surgery performed	None/Unknown	No/Unknown	130	0	Alive or dead of other cause	8140/3: Adenocarcinoma, NOS	IA	T1b	N0	M0	No radiation and/or cancer-directed surgery	2010	7.2 Adenocarcinoma with variants of esophagus
late-onset	Male	White	Unmarried	Lower	EAC	≤15	Grade II	5	I	T1	N0	M0	Surgery performed	None/Unknown	No/Unknown	130	0	Alive or dead of other cause	8140/3: Adenocarcinoma, NOS	IA	T1NOS	N0	M0	No radiation and/or cancer-directed surgery	2010	7.2 Adenocarcinoma with variants of esophagus
late-onset	Male	White	Married	Lower	EAC	≤15	Grade II	5	I	T1	N0	M0	Surgery performed	None/Unknown	No/Unknown	131	0	Alive or dead of other cause	8140/3: Adenocarcinoma, NOS	IA	T1b	N0	M0	No radiation and/or cancer-directed surgery	2010	7.2 Adenocarcinoma with variants of esophagus
late-onset	Male	White	Unmarried	Lower	EAC	≤15	Grade II	5	I	T1	N0	M0	Surgery performed	None/Unknown	No/Unknown	137	0	Alive or dead of other cause	8140/3: Adenocarcinoma, NOS	Blank(s)	Blank(s)	Blank(s)	Blank(s)	No radiation and/or cancer-directed surgery	2009	7.2 Adenocarcinoma with variants of esophagus
late-onset	Male	White	Married	Lower	EAC	≤15	Grade II	5	I	T1	N0	M0	Surgery performed	None/Unknown	No/Unknown	149	0	Alive or dead of other cause	8140/3: Adenocarcinoma, NOS	Blank(s)	Blank(s)	Blank(s)	Blank(s)	No radiation and/or cancer-directed surgery	2008	7.2 Adenocarcinoma with variants of esophagus
late-onset	Male	White	Unmarried	Lower	EAC	≤15	Grade II	5	I	T1	N0	M0	Surgery performed	None/Unknown	No/Unknown	153	0	Alive or dead of other cause	8140/3: Adenocarcinoma, NOS	Blank(s)	Blank(s)	Blank(s)	Blank(s)	No radiation and/or cancer-directed surgery	2008	7.2 Adenocarcinoma with variants of esophagus
late-onset	Female	White	Unmarried	Lower	EAC	≤15	Grade II	5	I	T1	N0	M0	Surgery performed	None/Unknown	No/Unknown	169	0	Alive or dead of other cause	8140/3: Adenocarcinoma, NOS	Blank(s)	Blank(s)	Blank(s)	Blank(s)	No radiation and/or cancer-directed surgery	2006	7.2 Adenocarcinoma with variants of esophagus
late-onset	Female	White	Married	Lower	EAC	≤15	Grade II	5	I	T1	N0	M0	Surgery performed	None/Unknown	No/Unknown	180	0	Alive or dead of other cause	8140/3: Adenocarcinoma, NOS	Blank(s)	Blank(s)	Blank(s)	Blank(s)	No radiation and/or cancer-directed surgery	2005	7.2 Adenocarcinoma with variants of esophagus
late-onset	Male	Others	Unmarried	Others	EAC	≤15	Grade II	5	I	T1	N0	M0	Surgery performed	None/Unknown	No/Unknown	196	0	Alive or dead of other cause	8140/3: Adenocarcinoma, NOS	Blank(s)	Blank(s)	Blank(s)	Blank(s)	No radiation and/or cancer-directed surgery	2004	7.2 Adenocarcinoma with variants of esophagus
late-onset	Male	White	Unmarried	Lower	EAC	≤15	Grade II	6	I	T1	N0	M0	Surgery performed	Yes	Yes	5	1	Alive or dead of other cause	8140/3: Adenocarcinoma, NOS	IA	T1a	N0	M0	Radiation after surgery	2013	7.2 Adenocarcinoma with variants of esophagus
late-onset	Male	White	Married	Lower	EAC	≤15	Grade II	6	I	T1	N0	M0	Surgery performed	Yes	Yes	7	1	Alive or dead of other cause	8140/3: Adenocarcinoma, NOS	IA	T1b	N0	M0	Radiation prior to surgery	2014	7.2 Adenocarcinoma with variants of esophagus
late-onset	Male	White	Unmarried	Others	EAC	≤15	Grade II	6	IIB	T1	N1	M0	Surgery performed	Yes	Yes	14	1	Dead (attributable to this cancer dx)	8140/3: Adenocarcinoma, NOS	IIB	T1NOS	N1	M0	Radiation prior to surgery	2011	7.2 Adenocarcinoma with variants of esophagus
late-onset	Male	White	Married	Lower	EAC	≤15	Grade II	6	I	T1	N0	M0	Surgery performed	None/Unknown	No/Unknown	15	1	Dead (attributable to this cancer dx)	8140/3: Adenocarcinoma, NOS	IA	T1b	N0	M0	No radiation and/or cancer-directed surgery	2015	7.2 Adenocarcinoma with variants of esophagus
late-onset	Male	White	Married	Lower	EAC	≤15	Grade II	6	I	T1	N0	M0	Surgery performed	Yes	Yes	25	1	Dead (attributable to this cancer dx)	8140/3: Adenocarcinoma, NOS	Blank(s)	Blank(s)	Blank(s)	Blank(s)	Radiation prior to surgery	2009	7.2 Adenocarcinoma with variants of esophagus
late-onset	Male	White	Married	Lower	EAC	≤15	Grade II	6	I	T1	N0	M0	Surgery performed	None/Unknown	No/Unknown	54	1	Alive or dead of other cause	8140/3: Adenocarcinoma, NOS	IA	T1b	N0	M0	No radiation and/or cancer-directed surgery	2015	7.2 Adenocarcinoma with variants of esophagus
late-onset	Male	White	Married	Lower	EAC	≤15	Grade II	6	I	T1	N0	M0	Surgery performed	None/Unknown	No/Unknown	58	1	Alive or dead of other cause	8140/3: Adenocarcinoma, NOS	IA	T1a	N0	M0	No radiation and/or cancer-directed surgery	2011	7.2 Adenocarcinoma with variants of esophagus
late-onset	Male	White	Unmarried	Lower	EAC	≤15	Grade II	6	IIB	T2	N1	M0	Surgery performed	Yes	Yes	60	1	Dead (attributable to this cancer dx)	8140/3: Adenocarcinoma, NOS	IIB	T2	N1	M0	Radiation prior to surgery	2010	7.2 Adenocarcinoma with variants of esophagus
early-onset	Female	White	Married	Lower	EAC	≤15	Grade II	6	IIA	T2	N0	M0	Surgery performed	None/Unknown	No/Unknown	72	0	Alive or dead of other cause	8140/3: Adenocarcinoma, NOS	IB	T2	N0	M0	No radiation and/or cancer-directed surgery	2014	7.2 Adenocarcinoma with variants of esophagus
late-onset	Male	White	Married	Lower	EAC	≤15	Grade II	6	I	T1	N0	M0	Surgery performed	None/Unknown	No/Unknown	75	1	Dead (attributable to this cancer dx)	8140/3: Adenocarcinoma, NOS	IA	T1b	N0	M0	No radiation and/or cancer-directed surgery	2012	7.2 Adenocarcinoma with variants of esophagus
late-onset	Male	White	Unmarried	Lower	ESCC	≤15	Grade II	6	I	T1	N0	M0	Surgery performed	None/Unknown	No/Unknown	83	0	Alive or dead of other cause	8070/3: Squamous cell carcinoma, NOS	IB	T1a	N0	M0	No radiation and/or cancer-directed surgery	2014	7.1 Squamous cell carcinoma with variants of esophagus
late-onset	Female	White	Married	Middle	EAC	≤15	Grade II	6	I	T1	N0	M0	Surgery performed	None/Unknown	No/Unknown	85	0	Alive or dead of other cause	8140/3: Adenocarcinoma, NOS	IA	T1a	N0	M0	No radiation and/or cancer-directed surgery	2013	7.2 Adenocarcinoma with variants of esophagus
late-onset	Male	White	Unmarried	Lower	EAC	≤15	Grade II	6	I	T1	N0	M0	Surgery performed	None/Unknown	No/Unknown	100	0	Alive or dead of other cause	8140/3: Adenocarcinoma, NOS	IA	T1a	N0	M0	No radiation and/or cancer-directed surgery	2012	7.2 Adenocarcinoma with variants of esophagus
late-onset	Female	White	Unmarried	Lower	EAC	≤15	Grade II	6	I	T1	N0	M0	Surgery performed	None/Unknown	No/Unknown	106	0	Alive or dead of other cause	8140/3: Adenocarcinoma, NOS	IA	T1a	N0	M0	No radiation and/or cancer-directed surgery	2012	7.2 Adenocarcinoma with variants of esophagus
late-onset	Male	White	Married	Lower	EAC	≤15	Grade II	6	I	T1	N0	M0	Surgery performed	Yes	Yes	111	0	Alive or dead of other cause	8140/3: Adenocarcinoma, NOS	IA	T1NOS	N0	M0	Radiation prior to surgery	2011	7.2 Adenocarcinoma with variants of esophagus
late-onset	Male	Others	Married	Lower	EAC	≤15	Grade II	6	I	T1	N0	M0	Surgery performed	None/Unknown	No/Unknown	143	0	Alive or dead of other cause	8140/3: Adenocarcinoma, NOS	Blank(s)	Blank(s)	Blank(s)	Blank(s)	No radiation and/or cancer-directed surgery	2009	7.2 Adenocarcinoma with variants of esophagus
late-onset	Male	White	Unmarried	Middle	EAC	≤15	Grade II	6	I	T1	N0	M0	Surgery performed	None/Unknown	No/Unknown	157	0	Alive or dead of other cause	8140/3: Adenocarcinoma, NOS	Blank(s)	Blank(s)	Blank(s)	Blank(s)	No radiation and/or cancer-directed surgery	2007	7.2 Adenocarcinoma with variants of esophagus
late-onset	Female	White	Married	Lower	EAC	≤15	Grade II	6	I	T1	N0	M0	Surgery performed	None/Unknown	No/Unknown	170	0	Alive or dead of other cause	8140/3: Adenocarcinoma, NOS	Blank(s)	Blank(s)	Blank(s)	Blank(s)	No radiation and/or cancer-directed surgery	2006	7.2 Adenocarcinoma with variants of esophagus
early-onset	Male	White	Married	Lower	EAC	≤15	Grade II	6	I	T1	N0	M0	Surgery performed	None/Unknown	No/Unknown	181	0	Alive or dead of other cause	8140/3: Adenocarcinoma, NOS	Blank(s)	Blank(s)	Blank(s)	Blank(s)	No radiation and/or cancer-directed surgery	2005	7.2 Adenocarcinoma with variants of esophagus
late-onset	Male	White	Married	Middle	EAC	≤15	Grade II	7	I	T1	N0	M0	Surgery performed	None/Unknown	No/Unknown	3	1	Dead (attributable to this cancer dx)	8140/3: Adenocarcinoma, NOS	Blank(s)	Blank(s)	Blank(s)	Blank(s)	No radiation and/or cancer-directed surgery	2007	7.2 Adenocarcinoma with variants of esophagus
late-onset	Male	Others	Married	Middle	ESCC	≤15	Grade II	7	III	T4	N1	M0	Surgery performed	Yes	Yes	14	1	Dead (attributable to this cancer dx)	8070/3: Squamous cell carcinoma, NOS	Blank(s)	Blank(s)	Blank(s)	Blank(s)	Radiation prior to surgery	2007	7.1 Squamous cell carcinoma with variants of esophagus
late-onset	Male	White	Unmarried	Lower	EAC	≤15	Grade II	7	I	T1	N0	M0	Surgery performed	None/Unknown	No/Unknown	18	1	Alive or dead of other cause	8140/3: Adenocarcinoma, NOS	Blank(s)	Blank(s)	Blank(s)	Blank(s)	No radiation and/or cancer-directed surgery	2008	7.2 Adenocarcinoma with variants of esophagus
late-onset	Male	White	Married	Lower	EAC	≤15	Grade II	7	I	T1	N0	M0	Surgery performed	None/Unknown	No/Unknown	19	1	Alive or dead of other cause	8140/3: Adenocarcinoma, NOS	IA	T1a	N0	M0	No radiation and/or cancer-directed surgery	2013	7.2 Adenocarcinoma with variants of esophagus
early-onset	Male	White	Married	Lower	EAC	≤15	Grade II	7	IIB	T1	N1	M0	Surgery performed	Yes	Yes	25	1	Dead (attributable to this cancer dx)	8140/3: Adenocarcinoma, NOS	Blank(s)	Blank(s)	Blank(s)	Blank(s)	Radiation before and after surgery	2005	7.2 Adenocarcinoma with variants of esophagus
late-onset	Male	White	Unmarried	Lower	EAC	≤15	Grade II	7	I	T1	N0	M0	Surgery performed	None/Unknown	No/Unknown	37	1	Alive or dead of other cause	8140/3: Adenocarcinoma, NOS	IA	T1b	N0	M0	No radiation and/or cancer-directed surgery	2013	7.2 Adenocarcinoma with variants of esophagus
late-onset	Male	White	Married	Lower	EAC	≤15	Grade II	7	I	T1	N0	M0	Surgery performed	None/Unknown	No/Unknown	40	1	Alive or dead of other cause	8140/3: Adenocarcinoma, NOS	IA	T1a	N0	M0	No radiation and/or cancer-directed surgery	2013	7.2 Adenocarcinoma with variants of esophagus
late-onset	Male	White	Married	Lower	EAC	≤15	Grade II	7	I	T1	N0	M0	Surgery performed	None/Unknown	No/Unknown	49	1	Alive or dead of other cause	8140/3: Adenocarcinoma, NOS	IA	T1a	N0	M0	No radiation and/or cancer-directed surgery	2014	7.2 Adenocarcinoma with variants of esophagus
late-onset	Male	White	Married	Lower	EAC	≤15	Grade II	7	I	T1	N0	M0	Surgery performed	None/Unknown	No/Unknown	62	0	Alive or dead of other cause	8140/3: Adenocarcinoma, NOS	IA	T1a	N0	M0	No radiation and/or cancer-directed surgery	2015	7.2 Adenocarcinoma with variants of esophagus
late-onset	Male	White	Unmarried	Lower	EAC	≤15	Grade II	7	I	T1	N0	M0	Surgery performed	None/Unknown	No/Unknown	66	1	Dead (attributable to this cancer dx)	8140/3: Adenocarcinoma, NOS	IA	T1a	N0	M0	No radiation and/or cancer-directed surgery	2011	7.2 Adenocarcinoma with variants of esophagus
late-onset	Male	White	Married	Middle	EAC	≤15	Grade II	7	IIA	T2	N0	M0	Surgery performed	None/Unknown	No/Unknown	77	1	Alive or dead of other cause	8140/3: Adenocarcinoma, NOS	Blank(s)	Blank(s)	Blank(s)	Blank(s)	No radiation and/or cancer-directed surgery	2009	7.2 Adenocarcinoma with variants of esophagus
late-onset	Male	White	Married	Lower	EAC	≤15	Grade II	7	I	T1	N0	M0	Surgery performed	None/Unknown	No/Unknown	79	0	Alive or dead of other cause	8140/3: Adenocarcinoma, NOS	IA	T1b	N0	M0	No radiation and/or cancer-directed surgery	2014	7.2 Adenocarcinoma with variants of esophagus
late-onset	Female	Black	Unmarried	Lower	EAC	≤15	Grade II	7	I	T1	N0	M0	Surgery performed	None/Unknown	No/Unknown	82	0	Alive or dead of other cause	8140/3: Adenocarcinoma, NOS	IA	T1b	N0	M0	No radiation and/or cancer-directed surgery	2014	7.2 Adenocarcinoma with variants of esophagus
late-onset	Male	White	Unmarried	Lower	EAC	≤15	Grade II	7	I	T1	N0	M0	Surgery performed	None/Unknown	No/Unknown	90	0	Alive or dead of other cause	8144/3: Adenocarcinoma, intestinal type	IA	T1a	N0	M0	No radiation and/or cancer-directed surgery	2013	7.2 Adenocarcinoma with variants of esophagus
late-onset	Male	White	Unmarried	Lower	EAC	≤15	Grade II	7	I	T1	N0	M0	Surgery performed	None/Unknown	No/Unknown	90	1	Dead (missing/unknown COD)	8140/3: Adenocarcinoma, NOS	IA	T1a	N0	M0	No radiation and/or cancer-directed surgery	2010	7.2 Adenocarcinoma with variants of esophagus
late-onset	Male	White	Married	Lower	EAC	≤15	Grade II	7	III	T4	N0	M0	Surgery performed	Yes	Yes	101	0	Alive or dead of other cause	8140/3: Adenocarcinoma, NOS	IIIA	T4NOS	N0	M0	Radiation prior to surgery	2012	7.2 Adenocarcinoma with variants of esophagus
late-onset	Male	White	Married	Lower	EAC	≤15	Grade II	7	I	T1	N0	M0	Surgery performed	None/Unknown	No/Unknown	102	0	Alive or dead of other cause	8140/3: Adenocarcinoma, NOS	IA	T1a	N0	M0	No radiation and/or cancer-directed surgery	2012	7.2 Adenocarcinoma with variants of esophagus
late-onset	Male	Black	Unmarried	Lower	EAC	≤15	Grade II	7	I	T1	N0	M0	Surgery performed	None/Unknown	No/Unknown	112	0	Alive or dead of other cause	8140/3: Adenocarcinoma, NOS	IA	T1a	N0	M0	No radiation and/or cancer-directed surgery	2011	7.2 Adenocarcinoma with variants of esophagus
late-onset	Male	White	Married	Lower	EAC	≤15	Grade II	7	I	T1	N0	M0	Surgery performed	None/Unknown	No/Unknown	125	0	Alive or dead of other cause	8140/3: Adenocarcinoma, NOS	IA	T1a	N0	M0	No radiation and/or cancer-directed surgery	2010	7.2 Adenocarcinoma with variants of esophagus
late-onset	Male	White	Married	Lower	EAC	≤15	Grade II	7	IIB	T1	N1	M0	Surgery performed	None/Unknown	No/Unknown	136	1	Dead (attributable to this cancer dx)	8140/3: Adenocarcinoma, NOS	Blank(s)	Blank(s)	Blank(s)	Blank(s)	No radiation and/or cancer-directed surgery	2007	7.2 Adenocarcinoma with variants of esophagus
late-onset	Male	White	Unmarried	Lower	EAC	≤15	Grade II	7	I	T1	N0	M0	Surgery performed	None/Unknown	No/Unknown	143	0	Alive or dead of other cause	8140/3: Adenocarcinoma, NOS	Blank(s)	Blank(s)	Blank(s)	Blank(s)	No radiation and/or cancer-directed surgery	2009	7.2 Adenocarcinoma with variants of esophagus
early-onset	Male	White	Married	Lower	EAC	≤15	Grade II	7	I	T1	N0	M0	Surgery performed	Yes	Yes	181	0	Alive or dead of other cause	8140/3: Adenocarcinoma, NOS	Blank(s)	Blank(s)	Blank(s)	Blank(s)	Radiation prior to surgery	2005	7.2 Adenocarcinoma with variants of esophagus
late-onset	Male	White	Unmarried	Lower	EAC	≤15	Grade II	8	I	T1	N0	M0	Surgery performed	None/Unknown	No/Unknown	3	1	Alive or dead of other cause	8140/3: Adenocarcinoma, NOS	IA	T1b	N0	M0	No radiation and/or cancer-directed surgery	2012	7.2 Adenocarcinoma with variants of esophagus
late-onset	Male	White	Married	Middle	EAC	≤15	Grade II	8	I	T1	N0	M0	Surgery performed	None/Unknown	No/Unknown	7	1	Dead (attributable to this cancer dx)	8140/3: Adenocarcinoma, NOS	IA	T1b	N0	M0	No radiation and/or cancer-directed surgery	2015	7.2 Adenocarcinoma with variants of esophagus
late-onset	Female	White	Unmarried	Middle	ESCC	≤15	Grade II	8	IIA	T2	N0	M0	Surgery performed	Yes	Yes	11	1	Dead (attributable to this cancer dx)	8070/3: Squamous cell carcinoma, NOS	Blank(s)	Blank(s)	Blank(s)	Blank(s)	Radiation after surgery	2004	7.1 Squamous cell carcinoma with variants of esophagus
late-onset	Male	White	Unmarried	Others	EAC	≤15	Grade II	8	I	T1	N0	M0	Surgery performed	None/Unknown	No/Unknown	12	1	Dead (attributable to this cancer dx)	8140/3: Adenocarcinoma, NOS	Blank(s)	Blank(s)	Blank(s)	Blank(s)	No radiation and/or cancer-directed surgery	2005	7.2 Adenocarcinoma with variants of esophagus
late-onset	Male	White	Married	Lower	EAC	≤15	Grade II	8	IIB	T2	N1	M0	Surgery performed	Yes	Yes	15	1	Dead (attributable to this cancer dx)	8140/3: Adenocarcinoma, NOS	Blank(s)	Blank(s)	Blank(s)	Blank(s)	Radiation after surgery	2005	7.2 Adenocarcinoma with variants of esophagus
late-onset	Male	White	Married	Lower	EAC	≤15	Grade II	8	I	T1	N0	M0	Surgery performed	None/Unknown	No/Unknown	15	1	Alive or dead of other cause	8140/3: Adenocarcinoma, NOS	IA	T1a	N0	M0	No radiation and/or cancer-directed surgery	2015	7.2 Adenocarcinoma with variants of esophagus
late-onset	Male	Others	Married	Lower	ESCC	≤15	Grade II	8	I	T1	N0	M0	Surgery performed	None/Unknown	No/Unknown	22	1	Alive or dead of other cause	8070/3: Squamous cell carcinoma, NOS	Blank(s)	Blank(s)	Blank(s)	Blank(s)	No radiation and/or cancer-directed surgery	2008	7.1 Squamous cell carcinoma with variants of esophagus
late-onset	Male	White	Married	Upper	EAC	≤15	Grade II	8	I	T1	N0	M0	Surgery performed	None/Unknown	No/Unknown	26	1	Alive or dead of other cause	8140/3: Adenocarcinoma, NOS	IA	T1b	N0	M0	No radiation and/or cancer-directed surgery	2012	7.2 Adenocarcinoma with variants of esophagus
late-onset	Male	Black	Married	Lower	EAC	≤15	Grade II	8	III	T3	N1	M0	Surgery performed	None/Unknown	Yes	26	1	Alive or dead of other cause	8140/3: Adenocarcinoma, NOS	Blank(s)	Blank(s)	Blank(s)	Blank(s)	No radiation and/or cancer-directed surgery	2005	7.2 Adenocarcinoma with variants of esophagus
late-onset	Male	White	Married	Others	ESCC	≤15	Grade II	8	IIB	T1	N1	M0	Surgery performed	Yes	Yes	28	1	Alive or dead of other cause	8070/3: Squamous cell carcinoma, NOS	IIB	T1b	N1	M0	Radiation prior to surgery	2013	7.1 Squamous cell carcinoma with variants of esophagus
late-onset	Female	White	Unmarried	Lower	EAC	≤15	Grade II	8	I	T1	N0	M0	Surgery performed	None/Unknown	No/Unknown	50	1	Dead (attributable to this cancer dx)	8140/3: Adenocarcinoma, NOS	IA	T1b	N0	M0	No radiation and/or cancer-directed surgery	2015	7.2 Adenocarcinoma with variants of esophagus
late-onset	Female	White	Unmarried	Lower	EAC	≤15	Grade II	8	I	T1	N0	M0	Surgery performed	None/Unknown	No/Unknown	63	0	Alive or dead of other cause	8140/3: Adenocarcinoma, NOS	IA	T1a	N0	M0	No radiation and/or cancer-directed surgery	2015	7.2 Adenocarcinoma with variants of esophagus
late-onset	Male	White	Married	Lower	EAC	≤15	Grade II	8	I	T1	N0	M0	Surgery performed	None/Unknown	No/Unknown	74	0	Alive or dead of other cause	8140/3: Adenocarcinoma, NOS	IA	T1NOS	N0	M0	No radiation and/or cancer-directed surgery	2014	7.2 Adenocarcinoma with variants of esophagus
late-onset	Male	White	Unmarried	Lower	EAC	≤15	Grade II	8	I	T1	N0	M0	Surgery performed	None/Unknown	No/Unknown	76	0	Alive or dead of other cause	8140/3: Adenocarcinoma, NOS	IA	T1a	N0	M0	No radiation and/or cancer-directed surgery	2014	7.2 Adenocarcinoma with variants of esophagus
late-onset	Male	White	Married	Lower	EAC	≤15	Grade II	8	I	T1	N0	M0	Surgery performed	None/Unknown	No/Unknown	80	1	Dead (attributable to this cancer dx)	8140/3: Adenocarcinoma, NOS	Blank(s)	Blank(s)	Blank(s)	Blank(s)	No radiation and/or cancer-directed surgery	2007	7.2 Adenocarcinoma with variants of esophagus
late-onset	Male	White	Unmarried	Lower	EAC	≤15	Grade II	8	I	T1	N0	M0	Surgery performed	None/Unknown	No/Unknown	81	0	Alive or dead of other cause	8140/3: Adenocarcinoma, NOS	IA	T1b	N0	M0	No radiation and/or cancer-directed surgery	2014	7.2 Adenocarcinoma with variants of esophagus
late-onset	Male	White	Unmarried	Others	ESCC	≤15	Grade II	8	IIA	T2	N0	M0	Surgery performed	None/Unknown	No/Unknown	89	1	Dead (attributable to this cancer dx)	8070/3: Squamous cell carcinoma, NOS	Blank(s)	Blank(s)	Blank(s)	Blank(s)	No radiation and/or cancer-directed surgery	2005	7.1 Squamous cell carcinoma with variants of esophagus
late-onset	Female	White	Unmarried	Middle	EAC	≤15	Grade II	8	I	T1	N0	M0	Surgery performed	Yes	Yes	91	0	Alive or dead of other cause	8140/3: Adenocarcinoma, NOS	IA	T1b	N0	M0	Radiation after surgery	2013	7.2 Adenocarcinoma with variants of esophagus
late-onset	Male	White	Unmarried	Lower	EAC	≤15	Grade II	8	I	T1	N0	M0	Surgery performed	None/Unknown	No/Unknown	97	0	Alive or dead of other cause	8140/3: Adenocarcinoma, NOS	IA	T1b	N0	M0	No radiation and/or cancer-directed surgery	2012	7.2 Adenocarcinoma with variants of esophagus
late-onset	Male	White	Married	Lower	EAC	≤15	Grade II	8	I	T1	N0	M0	Surgery performed	None/Unknown	No/Unknown	109	0	Alive or dead of other cause	8140/3: Adenocarcinoma, NOS	IA	T1b	N0	M0	No radiation and/or cancer-directed surgery	2011	7.2 Adenocarcinoma with variants of esophagus
late-onset	Male	White	Married	Lower	EAC	≤15	Grade II	8	I	T1	N0	M0	Surgery performed	None/Unknown	No/Unknown	120	0	Alive or dead of other cause	8140/3: Adenocarcinoma, NOS	IA	T1b	N0	M0	No radiation and/or cancer-directed surgery	2010	7.2 Adenocarcinoma with variants of esophagus
late-onset	Male	White	Unmarried	Lower	EAC	≤15	Grade II	8	I	T1	N0	M0	Surgery performed	None/Unknown	No/Unknown	122	1	Dead (attributable to this cancer dx)	8140/3: Adenocarcinoma, NOS	Blank(s)	Blank(s)	Blank(s)	Blank(s)	No radiation and/or cancer-directed surgery	2008	7.2 Adenocarcinoma with variants of esophagus
late-onset	Male	White	Married	Lower	EAC	≤15	Grade II	8	I	T1	N0	M0	Surgery performed	None/Unknown	No/Unknown	123	0	Alive or dead of other cause	8140/3: Adenocarcinoma, NOS	IA	T1a	N0	M0	No radiation and/or cancer-directed surgery	2010	7.2 Adenocarcinoma with variants of esophagus
late-onset	Male	White	Married	Lower	EAC	≤15	Grade II	8	I	T1	N0	M0	Surgery performed	None/Unknown	No/Unknown	130	0	Alive or dead of other cause	8140/3: Adenocarcinoma, NOS	IA	T1a	N0	M0	No radiation and/or cancer-directed surgery	2010	7.2 Adenocarcinoma with variants of esophagus
late-onset	Male	White	Married	Lower	EAC	≤15	Grade II	8	I	T1	N0	M0	Surgery performed	None/Unknown	No/Unknown	139	0	Alive or dead of other cause	8140/3: Adenocarcinoma, NOS	Blank(s)	Blank(s)	Blank(s)	Blank(s)	No radiation and/or cancer-directed surgery	2009	7.2 Adenocarcinoma with variants of esophagus
late-onset	Male	White	Married	Lower	EAC	≤15	Grade II	8	III	T3	N1	M0	Surgery performed	Yes	Yes	143	0	Alive or dead of other cause	8140/3: Adenocarcinoma, NOS	Blank(s)	Blank(s)	Blank(s)	Blank(s)	Radiation prior to surgery	2009	7.2 Adenocarcinoma with variants of esophagus
late-onset	Male	White	Married	Others	EAC	≤15	Grade II	8	III	T3	N1	M0	Surgery performed	Yes	Yes	170	0	Alive or dead of other cause	8144/3: Adenocarcinoma, intestinal type	Blank(s)	Blank(s)	Blank(s)	Blank(s)	Radiation after surgery	2006	7.2 Adenocarcinoma with variants of esophagus
late-onset	Male	White	Married	Lower	EAC	≤15	Grade II	8	IIA	T2	N0	M0	Surgery performed	Yes	Yes	174	0	Alive or dead of other cause	8140/3: Adenocarcinoma, NOS	Blank(s)	Blank(s)	Blank(s)	Blank(s)	Radiation after surgery	2006	7.2 Adenocarcinoma with variants of esophagus
early-onset	Female	White	Married	Lower	EAC	≤15	Grade II	8	I	T1	N0	M0	Surgery performed	None/Unknown	No/Unknown	175	0	Alive or dead of other cause	8144/3: Adenocarcinoma, intestinal type	Blank(s)	Blank(s)	Blank(s)	Blank(s)	No radiation and/or cancer-directed surgery	2006	7.2 Adenocarcinoma with variants of esophagus
late-onset	Female	White	Unmarried	Middle	ESCC	≤15	Grade II	9	I	T1	N0	M0	Surgery performed	None/Unknown	No/Unknown	2	1	Alive or dead of other cause	8070/3: Squamous cell carcinoma, NOS	IB	T1b	N0	M0	No radiation and/or cancer-directed surgery	2015	7.1 Squamous cell carcinoma with variants of esophagus
late-onset	Male	White	Married	Lower	EAC	≤15	Grade II	9	IIA	T2	N0	M0	Surgery performed	None/Unknown	No/Unknown	7	1	Alive or dead of other cause	8140/3: Adenocarcinoma, NOS	Blank(s)	Blank(s)	Blank(s)	Blank(s)	No radiation and/or cancer-directed surgery	2009	7.2 Adenocarcinoma with variants of esophagus
early-onset	Male	White	Unmarried	Lower	EAC	≤15	Grade II	9	IIA	T3	N0	M0	Surgery performed	Yes	Yes	38	1	Dead (attributable to this cancer dx)	8140/3: Adenocarcinoma, NOS	IIB	T3	N0	M0	Radiation prior to surgery	2015	7.2 Adenocarcinoma with variants of esophagus
late-onset	Male	White	Married	Lower	EAC	≤15	Grade II	9	I	T1	N0	M0	Surgery performed	None/Unknown	No/Unknown	58	1	Alive or dead of other cause	8140/3: Adenocarcinoma, NOS	IA	T1b	N0	M0	No radiation and/or cancer-directed surgery	2015	7.2 Adenocarcinoma with variants of esophagus
late-onset	Male	White	Unmarried	Lower	EAC	≤15	Grade II	9	I	T1	N0	M0	Surgery performed	None/Unknown	No/Unknown	65	0	Alive or dead of other cause	8140/3: Adenocarcinoma, NOS	IA	T1b	N0	M0	No radiation and/or cancer-directed surgery	2015	7.2 Adenocarcinoma with variants of esophagus
early-onset	Male	White	Unmarried	Lower	EAC	≤15	Grade II	9	IIB	T1	N1	M0	Surgery performed	None/Unknown	Yes	82	1	Dead (attributable to this cancer dx)	8140/3: Adenocarcinoma, NOS	IIB	T1b	N1	M0	No radiation and/or cancer-directed surgery	2014	7.2 Adenocarcinoma with variants of esophagus
late-onset	Male	Others	Married	Lower	EAC	≤15	Grade II	9	IIA	T3	N0	M0	Surgery performed	Yes	Yes	83	0	Alive or dead of other cause	8140/3: Adenocarcinoma, NOS	IIB	T3	N0	M0	Radiation prior to surgery	2014	7.2 Adenocarcinoma with variants of esophagus
late-onset	Male	Black	Married	Middle	ESCC	≤15	Grade II	9	I	T1	N0	M0	Surgery performed	Yes	Yes	87	1	Dead (attributable to this cancer dx)	8070/3: Squamous cell carcinoma, NOS	Blank(s)	Blank(s)	Blank(s)	Blank(s)	Radiation before and after surgery	2007	7.1 Squamous cell carcinoma with variants of esophagus
late-onset	Male	White	Married	Lower	EAC	≤15	Grade II	9	I	T1	N0	M0	Surgery performed	None/Unknown	No/Unknown	88	0	Alive or dead of other cause	8144/3: Adenocarcinoma, intestinal type	IA	T1a	N0	M0	No radiation and/or cancer-directed surgery	2013	7.2 Adenocarcinoma with variants of esophagus
late-onset	Male	White	Married	Lower	EAC	≤15	Grade II	9	I	T1	N0	M0	Surgery performed	None/Unknown	No/Unknown	95	0	Alive or dead of other cause	8140/3: Adenocarcinoma, NOS	IA	T1NOS	N0	M0	No radiation and/or cancer-directed surgery	2013	7.2 Adenocarcinoma with variants of esophagus
late-onset	Female	White	Unmarried	Lower	EAC	≤15	Grade II	9	I	T1	N0	M0	Surgery performed	None/Unknown	No/Unknown	113	0	Alive or dead of other cause	8144/3: Adenocarcinoma, intestinal type	IA	T1a	N0	M0	No radiation and/or cancer-directed surgery	2011	7.2 Adenocarcinoma with variants of esophagus
late-onset	Male	White	Unmarried	Others	EAC	≤15	Grade II	9	I	T1	N0	M0	Surgery performed	None/Unknown	No/Unknown	126	0	Alive or dead of other cause	8140/3: Adenocarcinoma, NOS	IA	T1a	N0	M0	No radiation and/or cancer-directed surgery	2010	7.2 Adenocarcinoma with variants of esophagus
late-onset	Female	White	Married	Middle	ESCC	≤15	Grade II	9	I	T1	N0	M0	Surgery performed	None/Unknown	No/Unknown	128	0	Alive or dead of other cause	8070/3: Squamous cell carcinoma, NOS	IB	T1a	N0	M0	No radiation and/or cancer-directed surgery	2010	7.1 Squamous cell carcinoma with variants of esophagus
late-onset	Male	White	Married	Lower	EAC	≤15	Grade II	9	I	T1	N0	M0	Surgery performed	None/Unknown	No/Unknown	141	0	Alive or dead of other cause	8140/3: Adenocarcinoma, NOS	Blank(s)	Blank(s)	Blank(s)	Blank(s)	No radiation and/or cancer-directed surgery	2009	7.2 Adenocarcinoma with variants of esophagus
late-onset	Male	White	Married	Lower	EAC	≤15	Grade II	9	IIA	T2	N0	M0	Surgery performed	Yes	Yes	147	1	Alive or dead of other cause	8140/3: Adenocarcinoma, NOS	Blank(s)	Blank(s)	Blank(s)	Blank(s)	Radiation prior to surgery	2007	7.2 Adenocarcinoma with variants of esophagus
late-onset	Male	Black	Unmarried	Middle	ESCC	≤15	Grade II	10	III	T4	N0	M0	Surgery performed	None/Unknown	No/Unknown	4	1	Dead (attributable to this cancer dx)	8084/3: Squamous cell carcinoma, clear cell type	Blank(s)	Blank(s)	Blank(s)	Blank(s)	No radiation and/or cancer-directed surgery	2004	7.1 Squamous cell carcinoma with variants of esophagus
early-onset	Male	White	Married	Lower	EAC	≤15	Grade II	10	III	T3	N1	M0	Surgery performed	Yes	Yes	5	1	Dead (attributable to this cancer dx)	8140/3: Adenocarcinoma, NOS	IIIB	T3	N2	M0	Radiation prior to surgery	2011	7.2 Adenocarcinoma with variants of esophagus
late-onset	Female	White	Married	Lower	EAC	≤15	Grade II	10	I	T1	N0	M0	Surgery performed	None/Unknown	No/Unknown	5	1	Dead (attributable to this cancer dx)	8140/3: Adenocarcinoma, NOS	IA	T1NOS	N0	M0	No radiation and/or cancer-directed surgery	2013	7.2 Adenocarcinoma with variants of esophagus
late-onset	Male	White	Unmarried	Lower	EAC	≤15	Grade II	10	I	T1	N0	M0	Surgery performed	None/Unknown	No/Unknown	5	1	Alive or dead of other cause	8140/3: Adenocarcinoma, NOS	Blank(s)	Blank(s)	Blank(s)	Blank(s)	No radiation and/or cancer-directed surgery	2005	7.2 Adenocarcinoma with variants of esophagus
early-onset	Male	White	Unmarried	Lower	EAC	≤15	Grade II	10	IIA	T3	N0	M0	Surgery performed	Yes	Yes	6	1	Alive or dead of other cause	8140/3: Adenocarcinoma, NOS	IIB	T3	N0	M0	Radiation prior to surgery	2011	7.2 Adenocarcinoma with variants of esophagus
late-onset	Male	White	Unmarried	Lower	EAC	≤15	Grade II	10	I	T1	N0	M0	Surgery performed	None/Unknown	No/Unknown	8	1	Alive or dead of other cause	8140/3: Adenocarcinoma, NOS	IA	T1b	N0	M0	No radiation and/or cancer-directed surgery	2013	7.2 Adenocarcinoma with variants of esophagus
late-onset	Female	White	Unmarried	Middle	EAC	≤15	Grade II	10	IIA	T2	N0	M0	Surgery performed	None/Unknown	No/Unknown	13	1	Dead (attributable to this cancer dx)	8140/3: Adenocarcinoma, NOS	IB	T2	N0	M0	No radiation and/or cancer-directed surgery	2010	7.2 Adenocarcinoma with variants of esophagus
late-onset	Female	White	Married	Middle	ESCC	≤15	Grade II	10	IIA	T2	N0	M0	Surgery performed	Yes	Yes	18	1	Dead (attributable to this cancer dx)	8070/3: Squamous cell carcinoma, NOS	IIB	T2	N0	M0	Radiation prior to surgery	2015	7.1 Squamous cell carcinoma with variants of esophagus
late-onset	Male	White	Married	Lower	EAC	≤15	Grade II	10	III	T3	N1	M0	Surgery performed	Yes	Yes	19	1	Dead (attributable to this cancer dx)	8140/3: Adenocarcinoma, NOS	Blank(s)	Blank(s)	Blank(s)	Blank(s)	Radiation prior to surgery	2008	7.2 Adenocarcinoma with variants of esophagus
late-onset	Male	White	Unmarried	Lower	EAC	≤15	Grade II	10	I	T1	N0	M0	Surgery performed	None/Unknown	No/Unknown	19	1	Dead (attributable to this cancer dx)	8140/3: Adenocarcinoma, NOS	Blank(s)	Blank(s)	Blank(s)	Blank(s)	No radiation and/or cancer-directed surgery	2009	7.2 Adenocarcinoma with variants of esophagus
late-onset	Female	Others	Married	Middle	ESCC	≤15	Grade II	10	I	T1	N0	M0	Surgery performed	None/Unknown	No/Unknown	22	1	Dead (attributable to this cancer dx)	8070/3: Squamous cell carcinoma, NOS	Blank(s)	Blank(s)	Blank(s)	Blank(s)	No radiation and/or cancer-directed surgery	2006	7.1 Squamous cell carcinoma with variants of esophagus
late-onset	Female	White	Unmarried	Others	EAC	≤15	Grade II	10	I	T1	N0	M0	Surgery performed	None/Unknown	No/Unknown	22	1	Dead (attributable to this cancer dx)	8140/3: Adenocarcinoma, NOS	Blank(s)	Blank(s)	Blank(s)	Blank(s)	No radiation and/or cancer-directed surgery	2004	7.2 Adenocarcinoma with variants of esophagus
late-onset	Male	White	Married	Lower	EAC	≤15	Grade II	10	I	T1	N0	M0	Surgery performed	None/Unknown	No/Unknown	23	1	Dead (attributable to this cancer dx)	8140/3: Adenocarcinoma, NOS	Blank(s)	Blank(s)	Blank(s)	Blank(s)	No radiation and/or cancer-directed surgery	2004	7.2 Adenocarcinoma with variants of esophagus
late-onset	Male	White	Married	Lower	EAC	≤15	Grade II	10	I	T1	N0	M0	Surgery performed	None/Unknown	No/Unknown	24	0	Alive or dead of other cause	8140/3: Adenocarcinoma, NOS	Blank(s)	Blank(s)	Blank(s)	Blank(s)	No radiation and/or cancer-directed surgery	2008	7.2 Adenocarcinoma with variants of esophagus
late-onset	Male	White	Married	Lower	EAC	≤15	Grade II	10	I	T1	N0	M0	Surgery performed	None/Unknown	No/Unknown	25	1	Alive or dead of other cause	8140/3: Adenocarcinoma, NOS	IA	T1b	N0	M0	No radiation and/or cancer-directed surgery	2014	7.2 Adenocarcinoma with variants of esophagus
early-onset	Male	White	Unmarried	Middle	EAC	≤15	Grade II	10	IIB	T1	N1	M0	Surgery performed	None/Unknown	No/Unknown	28	1	Alive or dead of other cause	8140/3: Adenocarcinoma, NOS	IIB	T1b	N1	M0	No radiation and/or cancer-directed surgery	2010	7.2 Adenocarcinoma with variants of esophagus
late-onset	Male	White	Unmarried	Lower	EAC	≤15	Grade II	10	I	T1	N0	M0	Surgery performed	None/Unknown	No/Unknown	31	1	Dead (attributable to this cancer dx)	8140/3: Adenocarcinoma, NOS	Blank(s)	Blank(s)	Blank(s)	Blank(s)	No radiation and/or cancer-directed surgery	2008	7.2 Adenocarcinoma with variants of esophagus
late-onset	Male	White	Unmarried	Lower	EAC	≤15	Grade II	10	III	T3	N1	M0	Surgery performed	Yes	Yes	36	1	Alive or dead of other cause	8140/3: Adenocarcinoma, NOS	Blank(s)	Blank(s)	Blank(s)	Blank(s)	Radiation prior to surgery	2007	7.2 Adenocarcinoma with variants of esophagus
late-onset	Male	White	Married	Middle	EAC	≤15	Grade II	10	I	T1	N0	M0	Surgery performed	None/Unknown	No/Unknown	47	0	Alive or dead of other cause	8140/3: Adenocarcinoma, NOS	IA	T1a	N0	M0	No radiation and/or cancer-directed surgery	2015	7.2 Adenocarcinoma with variants of esophagus
late-onset	Male	White	Married	Lower	EAC	≤15	Grade II	10	I	T1	N0	M0	Surgery performed	None/Unknown	No/Unknown	49	1	Alive or dead of other cause	8140/3: Adenocarcinoma, NOS	Blank(s)	Blank(s)	Blank(s)	Blank(s)	No radiation and/or cancer-directed surgery	2007	7.2 Adenocarcinoma with variants of esophagus
late-onset	Female	White	Married	Middle	ESCC	≤15	Grade II	10	I	T1	N0	M0	Surgery performed	None/Unknown	No/Unknown	50	1	Dead (attributable to this cancer dx)	8070/3: Squamous cell carcinoma, NOS	IB	T1a	N0	M0	No radiation and/or cancer-directed surgery	2013	7.1 Squamous cell carcinoma with variants of esophagus
late-onset	Male	Others	Married	Lower	EAC	≤15	Grade II	10	I	T1	N0	M0	Surgery performed	None/Unknown	No/Unknown	51	1	Dead (attributable to this cancer dx)	8140/3: Adenocarcinoma, NOS	Blank(s)	Blank(s)	Blank(s)	Blank(s)	No radiation and/or cancer-directed surgery	2004	7.2 Adenocarcinoma with variants of esophagus
late-onset	Male	White	Married	Lower	EAC	≤15	Grade II	10	I	T1	N0	M0	Surgery performed	None/Unknown	No/Unknown	52	1	Dead (attributable to this cancer dx)	8140/3: Adenocarcinoma, NOS	IA	T1NOS	N0	M0	No radiation and/or cancer-directed surgery	2015	7.2 Adenocarcinoma with variants of esophagus
late-onset	Male	White	Married	Others	ESCC	≤15	Grade II	10	IIA	T3	N0	M0	Surgery performed	Yes	Yes	56	1	Alive or dead of other cause	8070/3: Squamous cell carcinoma, NOS	Blank(s)	Blank(s)	Blank(s)	Blank(s)	Radiation after surgery	2004	7.1 Squamous cell carcinoma with variants of esophagus
late-onset	Female	Others	Unmarried	Lower	ESCC	≤15	Grade II	10	IIB	T2	N1	M0	Surgery performed	Yes	Yes	57	1	Dead (attributable to this cancer dx)	8070/3: Squamous cell carcinoma, NOS	IIIA	T2	N2	M0	Radiation prior to surgery	2015	7.1 Squamous cell carcinoma with variants of esophagus
late-onset	Female	Black	Unmarried	Middle	ESCC	≤15	Grade II	10	I	T1	N0	M0	Surgery performed	Yes	No/Unknown	59	1	Dead (missing/unknown COD)	8071/3: Squamous cell carcinoma, keratinizing, NOS	Blank(s)	Blank(s)	Blank(s)	Blank(s)	Radiation after surgery	2006	7.1 Squamous cell carcinoma with variants of esophagus
late-onset	Male	White	Married	Lower	EAC	≤15	Grade II	10	I	T1	N0	M0	Surgery performed	None/Unknown	No/Unknown	61	0	Alive or dead of other cause	8140/3: Adenocarcinoma, NOS	IA	T1a	N0	M0	No radiation and/or cancer-directed surgery	2015	7.2 Adenocarcinoma with variants of esophagus
late-onset	Female	White	Unmarried	Lower	ESCC	≤15	Grade II	10	IIB	T2	N1	M0	Surgery performed	None/Unknown	No/Unknown	61	1	Dead (attributable to this cancer dx)	8070/3: Squamous cell carcinoma, NOS	Blank(s)	Blank(s)	Blank(s)	Blank(s)	No radiation and/or cancer-directed surgery	2005	7.1 Squamous cell carcinoma with variants of esophagus
early-onset	Female	White	Unmarried	Lower	EAC	≤15	Grade II	10	IIB	T1	N1	M0	Surgery performed	None/Unknown	No/Unknown	62	0	Alive or dead of other cause	8140/3: Adenocarcinoma, NOS	IIB	T1a	N1	M0	No radiation and/or cancer-directed surgery	2015	7.2 Adenocarcinoma with variants of esophagus
late-onset	Male	White	Married	Lower	EAC	≤15	Grade II	10	IIA	T3	N0	M0	Surgery performed	Yes	Yes	63	1	Alive or dead of other cause	8140/3: Adenocarcinoma, NOS	IIB	T3	N0	M0	Radiation prior to surgery	2014	7.2 Adenocarcinoma with variants of esophagus
late-onset	Male	White	Married	Lower	EAC	≤15	Grade II	10	I	T1	N0	M0	Surgery performed	None/Unknown	No/Unknown	64	0	Alive or dead of other cause	8211/3: Tubular adenocarcinoma	IA	T1a	N0	M0	No radiation and/or cancer-directed surgery	2015	7.2 Adenocarcinoma with variants of esophagus
late-onset	Male	White	Unmarried	Lower	EAC	≤15	Grade II	10	I	T1	N0	M0	Surgery performed	None/Unknown	No/Unknown	64	1	Dead (attributable to this cancer dx)	8140/3: Adenocarcinoma, NOS	Blank(s)	Blank(s)	Blank(s)	Blank(s)	No radiation and/or cancer-directed surgery	2006	7.2 Adenocarcinoma with variants of esophagus
late-onset	Male	White	Married	Middle	EAC	≤15	Grade II	10	I	T1	N0	M0	Surgery performed	None/Unknown	No/Unknown	65	1	Alive or dead of other cause	8140/3: Adenocarcinoma, NOS	Blank(s)	Blank(s)	Blank(s)	Blank(s)	No radiation and/or cancer-directed surgery	2008	7.2 Adenocarcinoma with variants of esophagus
late-onset	Male	White	Married	Lower	ESCC	≤15	Grade II	10	IIA	T2	N0	M0	Surgery performed	None/Unknown	No/Unknown	67	0	Alive or dead of other cause	8070/3: Squamous cell carcinoma, NOS	IIA	T2	N0	M0	No radiation and/or cancer-directed surgery	2015	7.1 Squamous cell carcinoma with variants of esophagus
late-onset	Male	White	Married	Lower	EAC	≤15	Grade II	10	I	T1	N0	M0	Surgery performed	None/Unknown	No/Unknown	67	0	Alive or dead of other cause	8140/3: Adenocarcinoma, NOS	IA	T1a	N0	M0	No radiation and/or cancer-directed surgery	2015	7.2 Adenocarcinoma with variants of esophagus
late-onset	Female	White	Unmarried	Lower	EAC	≤15	Grade II	10	I	T1	N0	M0	Surgery performed	None/Unknown	No/Unknown	67	0	Alive or dead of other cause	8140/3: Adenocarcinoma, NOS	IA	T1a	N0	M0	No radiation and/or cancer-directed surgery	2015	7.2 Adenocarcinoma with variants of esophagus
late-onset	Male	White	Married	Lower	EAC	≤15	Grade II	10	I	T1	N0	M0	Surgery performed	None/Unknown	No/Unknown	69	1	Alive or dead of other cause	8140/3: Adenocarcinoma, NOS	IA	T1b	N0	M0	No radiation and/or cancer-directed surgery	2011	7.2 Adenocarcinoma with variants of esophagus
late-onset	Male	Others	Married	Lower	EAC	≤15	Grade II	10	IIA	T2	N0	M0	Surgery performed	Yes	Yes	70	0	Alive or dead of other cause	8140/3: Adenocarcinoma, NOS	IB	T2	N0	M0	Radiation prior to surgery	2015	7.2 Adenocarcinoma with variants of esophagus
late-onset	Male	White	Unmarried	Lower	EAC	≤15	Grade II	10	IIA	T2	N0	M0	Surgery performed	None/Unknown	No/Unknown	71	0	Alive or dead of other cause	8140/3: Adenocarcinoma, NOS	IB	T2	N0	M0	No radiation and/or cancer-directed surgery	2015	7.2 Adenocarcinoma with variants of esophagus
late-onset	Male	White	Married	Lower	EAC	≤15	Grade II	10	I	T1	N0	M0	Surgery performed	None/Unknown	No/Unknown	74	1	Alive or dead of other cause	8144/3: Adenocarcinoma, intestinal type	IA	T1a	N0	M0	No radiation and/or cancer-directed surgery	2014	7.2 Adenocarcinoma with variants of esophagus
late-onset	Female	Others	Married	Middle	ESCC	≤15	Grade II	10	I	T1	N0	M0	Surgery performed	None/Unknown	No/Unknown	82	0	Alive or dead of other cause	8070/3: Squamous cell carcinoma, NOS	IB	T1a	N0	M0	No radiation and/or cancer-directed surgery	2014	7.1 Squamous cell carcinoma with variants of esophagus
early-onset	Male	White	Unmarried	Lower	Others	≤15	Grade II	10	I	T1	N0	M0	Surgery performed	None/Unknown	No/Unknown	83	0	Alive or dead of other cause	8010/3: Carcinoma, NOS	IB	T1a	N0	M0	No radiation and/or cancer-directed surgery	2014	7.5 Other epithelial tumors of esophagus
late-onset	Male	White	Married	Lower	EAC	≤15	Grade II	10	I	T1	N0	M0	Surgery performed	None/Unknown	No/Unknown	84	0	Alive or dead of other cause	8140/3: Adenocarcinoma, NOS	IA	T1a	N0	M0	No radiation and/or cancer-directed surgery	2013	7.2 Adenocarcinoma with variants of esophagus
late-onset	Male	White	Unmarried	Middle	ESCC	≤15	Grade II	10	I	T1	N0	M0	Surgery performed	None/Unknown	No/Unknown	88	1	Alive or dead of other cause	8070/3: Squamous cell carcinoma, NOS	Blank(s)	Blank(s)	Blank(s)	Blank(s)	No radiation and/or cancer-directed surgery	2008	7.1 Squamous cell carcinoma with variants of esophagus
late-onset	Male	White	Unmarried	Lower	EAC	≤15	Grade II	10	I	T1	N0	M0	Surgery performed	None/Unknown	No/Unknown	88	1	Dead (missing/unknown COD)	8140/3: Adenocarcinoma, NOS	IA	T1a	N0	M0	No radiation and/or cancer-directed surgery	2010	7.2 Adenocarcinoma with variants of esophagus
late-onset	Male	White	Married	Lower	EAC	≤15	Grade II	10	I	T1	N0	M0	Surgery performed	Yes	Yes	90	1	Dead (attributable to this cancer dx)	8140/3: Adenocarcinoma, NOS	Blank(s)	Blank(s)	Blank(s)	Blank(s)	Radiation prior to surgery	2009	7.2 Adenocarcinoma with variants of esophagus
late-onset	Male	White	Married	Middle	EAC	≤15	Grade II	10	I	T1	N0	M0	Surgery performed	None/Unknown	No/Unknown	91	1	Dead (attributable to this cancer dx)	8140/3: Adenocarcinoma, NOS	IA	T1a	N0	M0	No radiation and/or cancer-directed surgery	2010	7.2 Adenocarcinoma with variants of esophagus
early-onset	Female	White	Unmarried	Lower	EAC	≤15	Grade II	10	I	T1	N0	M0	Surgery performed	None/Unknown	No/Unknown	92	0	Alive or dead of other cause	8140/3: Adenocarcinoma, NOS	IA	T1a	N0	M0	No radiation and/or cancer-directed surgery	2013	7.2 Adenocarcinoma with variants of esophagus
late-onset	Male	White	Married	Lower	EAC	≤15	Grade II	10	I	T1	N0	M0	Surgery performed	None/Unknown	No/Unknown	93	0	Alive or dead of other cause	8140/3: Adenocarcinoma, NOS	IA	T1a	N0	M0	No radiation and/or cancer-directed surgery	2013	7.2 Adenocarcinoma with variants of esophagus
late-onset	Female	White	Married	Middle	EAC	≤15	Grade II	10	I	T1	N0	M0	Surgery performed	None/Unknown	No/Unknown	95	0	Alive or dead of other cause	8140/3: Adenocarcinoma, NOS	IA	T1a	N0	M0	No radiation and/or cancer-directed surgery	2013	7.2 Adenocarcinoma with variants of esophagus
late-onset	Male	White	Married	Lower	EAC	≤15	Grade II	10	I	T1	N0	M0	Surgery performed	None/Unknown	No/Unknown	95	0	Alive or dead of other cause	8140/3: Adenocarcinoma, NOS	IA	T1b	N0	M0	No radiation and/or cancer-directed surgery	2013	7.2 Adenocarcinoma with variants of esophagus
late-onset	Male	White	Married	Lower	Others	≤15	Grade II	10	I	T1	N0	M0	Surgery performed	Yes	Yes	97	1	Alive or dead of other cause	8480/3: Mucinous adenocarcinoma	Blank(s)	Blank(s)	Blank(s)	Blank(s)	Radiation after surgery	2008	7.2 Adenocarcinoma with variants of esophagus
late-onset	Male	White	Married	Lower	EAC	≤15	Grade II	10	I	T1	N0	M0	Surgery performed	None/Unknown	No/Unknown	104	0	Alive or dead of other cause	8140/3: Adenocarcinoma, NOS	IA	T1a	N0	M0	No radiation and/or cancer-directed surgery	2012	7.2 Adenocarcinoma with variants of esophagus
late-onset	Female	White	Married	Others	ESCC	≤15	Grade II	10	I	T1	N0	M0	Surgery performed	Yes	No/Unknown	105	0	Alive or dead of other cause	8071/3: Squamous cell carcinoma, keratinizing, NOS	IB	T1NOS	N0	M0	Radiation after surgery	2012	7.1 Squamous cell carcinoma with variants of esophagus
late-onset	Female	White	Married	Lower	EAC	≤15	Grade II	10	I	T1	N0	M0	Surgery performed	None/Unknown	No/Unknown	106	0	Alive or dead of other cause	8140/3: Adenocarcinoma, NOS	IA	T1a	N0	M0	No radiation and/or cancer-directed surgery	2012	7.2 Adenocarcinoma with variants of esophagus
late-onset	Male	White	Married	Lower	EAC	≤15	Grade II	10	IIB	T1	N1	M0	Surgery performed	Yes	Yes	108	0	Alive or dead of other cause	8140/3: Adenocarcinoma, NOS	IIB	T1b	N1	M0	Radiation after surgery	2011	7.2 Adenocarcinoma with variants of esophagus
late-onset	Male	White	Unmarried	Middle	EAC	≤15	Grade II	10	I	T1	N0	M0	Surgery performed	None/Unknown	No/Unknown	108	1	Dead (attributable to this cancer dx)	8140/3: Adenocarcinoma, NOS	Blank(s)	Blank(s)	Blank(s)	Blank(s)	No radiation and/or cancer-directed surgery	2004	7.2 Adenocarcinoma with variants of esophagus
late-onset	Male	White	Married	Middle	EAC	≤15	Grade II	10	I	T1	N0	M0	Surgery performed	None/Unknown	No/Unknown	109	0	Alive or dead of other cause	8140/3: Adenocarcinoma, NOS	IA	T1a	N0	M0	No radiation and/or cancer-directed surgery	2011	7.2 Adenocarcinoma with variants of esophagus
early-onset	Male	White	Married	Lower	EAC	≤15	Grade II	10	III	T3	N1	M0	Surgery performed	Yes	Yes	110	0	Alive or dead of other cause	8140/3: Adenocarcinoma, NOS	IIIA	T3	N1	M0	Radiation prior to surgery	2011	7.2 Adenocarcinoma with variants of esophagus
late-onset	Male	White	Married	Middle	EAC	≤15	Grade II	10	I	T1	N0	M0	Surgery performed	None/Unknown	No/Unknown	111	0	Alive or dead of other cause	8140/3: Adenocarcinoma, NOS	IA	T1a	N0	M0	No radiation and/or cancer-directed surgery	2011	7.2 Adenocarcinoma with variants of esophagus
late-onset	Female	White	Unmarried	Lower	EAC	≤15	Grade II	10	IIA	T3	N0	M0	Surgery performed	Yes	Yes	113	0	Alive or dead of other cause	8140/3: Adenocarcinoma, NOS	IIB	T3	N0	M0	Radiation prior to surgery	2011	7.2 Adenocarcinoma with variants of esophagus
late-onset	Female	White	Unmarried	Middle	EAC	≤15	Grade II	10	I	T1	N0	M0	Surgery performed	None/Unknown	No/Unknown	115	0	Alive or dead of other cause	8140/3: Adenocarcinoma, NOS	IA	T1NOS	N0	M0	No radiation and/or cancer-directed surgery	2011	7.2 Adenocarcinoma with variants of esophagus
late-onset	Male	White	Married	Lower	EAC	≤15	Grade II	10	I	T1	N0	M0	Surgery performed	None/Unknown	No/Unknown	122	0	Alive or dead of other cause	8140/3: Adenocarcinoma, NOS	IA	T1b	N0	M0	No radiation and/or cancer-directed surgery	2010	7.2 Adenocarcinoma with variants of esophagus
late-onset	Male	White	Married	Lower	EAC	≤15	Grade II	10	I	T1	N0	M0	Surgery performed	None/Unknown	No/Unknown	126	1	Dead (attributable to this cancer dx)	8140/3: Adenocarcinoma, NOS	Blank(s)	Blank(s)	Blank(s)	Blank(s)	No radiation and/or cancer-directed surgery	2008	7.2 Adenocarcinoma with variants of esophagus
late-onset	Male	White	Married	Lower	EAC	≤15	Grade II	10	I	T1	N0	M0	Surgery performed	None/Unknown	No/Unknown	128	0	Alive or dead of other cause	8140/3: Adenocarcinoma, NOS	IA	T1a	N0	M0	No radiation and/or cancer-directed surgery	2010	7.2 Adenocarcinoma with variants of esophagus
late-onset	Male	White	Unmarried	Lower	EAC	≤15	Grade II	10	IIB	T2	N1	M0	Surgery performed	None/Unknown	Yes	128	0	Alive or dead of other cause	8140/3: Adenocarcinoma, NOS	IIB	T2	N1	M0	No radiation and/or cancer-directed surgery	2010	7.2 Adenocarcinoma with variants of esophagus
late-onset	Male	White	Married	Lower	EAC	≤15	Grade II	10	I	T1	N0	M0	Surgery performed	None/Unknown	No/Unknown	130	0	Alive or dead of other cause	8140/3: Adenocarcinoma, NOS	IA	T1b	N0	M0	No radiation and/or cancer-directed surgery	2010	7.2 Adenocarcinoma with variants of esophagus
late-onset	Male	White	Married	Middle	ESCC	≤15	Grade II	10	IIA	T2	N0	M0	Surgery performed	Yes	Yes	131	0	Alive or dead of other cause	8070/3: Squamous cell carcinoma, NOS	IIB	T2	N0	M0	Radiation prior to surgery	2010	7.1 Squamous cell carcinoma with variants of esophagus
late-onset	Male	White	Married	Lower	EAC	≤15	Grade II	10	I	T1	N0	M0	Surgery performed	None/Unknown	No/Unknown	144	1	Alive or dead of other cause	8140/3: Adenocarcinoma, NOS	Blank(s)	Blank(s)	Blank(s)	Blank(s)	No radiation and/or cancer-directed surgery	2006	7.2 Adenocarcinoma with variants of esophagus
late-onset	Female	White	Unmarried	Lower	ESCC	≤15	Grade II	10	I	T1	N0	M0	Surgery performed	None/Unknown	No/Unknown	146	0	Alive or dead of other cause	8070/3: Squamous cell carcinoma, NOS	Blank(s)	Blank(s)	Blank(s)	Blank(s)	No radiation and/or cancer-directed surgery	2008	7.1 Squamous cell carcinoma with variants of esophagus
late-onset	Male	White	Married	Lower	EAC	≤15	Grade II	10	I	T1	N0	M0	Surgery performed	None/Unknown	No/Unknown	151	0	Alive or dead of other cause	8140/3: Adenocarcinoma, NOS	Blank(s)	Blank(s)	Blank(s)	Blank(s)	No radiation and/or cancer-directed surgery	2008	7.2 Adenocarcinoma with variants of esophagus
late-onset	Male	White	Married	Lower	EAC	≤15	Grade II	10	I	T1	N0	M0	Surgery performed	None/Unknown	No/Unknown	152	0	Alive or dead of other cause	8140/3: Adenocarcinoma, NOS	Blank(s)	Blank(s)	Blank(s)	Blank(s)	No radiation and/or cancer-directed surgery	2008	7.2 Adenocarcinoma with variants of esophagus
late-onset	Female	White	Married	Lower	EAC	≤15	Grade II	10	I	T1	N0	M0	Surgery performed	None/Unknown	No/Unknown	164	0	Alive or dead of other cause	8144/3: Adenocarcinoma, intestinal type	Blank(s)	Blank(s)	Blank(s)	Blank(s)	No radiation and/or cancer-directed surgery	2007	7.2 Adenocarcinoma with variants of esophagus
late-onset	Male	White	Married	Lower	EAC	≤15	Grade II	10	I	T1	N0	M0	Surgery performed	None/Unknown	No/Unknown	166	0	Alive or dead of other cause	8140/3: Adenocarcinoma, NOS	Blank(s)	Blank(s)	Blank(s)	Blank(s)	No radiation and/or cancer-directed surgery	2007	7.2 Adenocarcinoma with variants of esophagus
late-onset	Male	Black	Married	Others	EAC	≤15	Grade II	10	I	T1	N0	M0	Surgery performed	None/Unknown	No/Unknown	166	0	Alive or dead of other cause	8140/3: Adenocarcinoma, NOS	Blank(s)	Blank(s)	Blank(s)	Blank(s)	No radiation and/or cancer-directed surgery	2007	7.2 Adenocarcinoma with variants of esophagus
late-onset	Male	White	Married	Lower	EAC	≤15	Grade II	10	I	T1	N0	M0	Surgery performed	None/Unknown	No/Unknown	168	0	Alive or dead of other cause	8140/3: Adenocarcinoma, NOS	Blank(s)	Blank(s)	Blank(s)	Blank(s)	No radiation and/or cancer-directed surgery	2006	7.2 Adenocarcinoma with variants of esophagus
late-onset	Male	White	Married	Lower	EAC	≤15	Grade II	10	I	T1	N0	M0	Surgery performed	None/Unknown	No/Unknown	178	0	Alive or dead of other cause	8140/3: Adenocarcinoma, NOS	Blank(s)	Blank(s)	Blank(s)	Blank(s)	No radiation and/or cancer-directed surgery	2006	7.2 Adenocarcinoma with variants of esophagus
late-onset	Female	White	Married	Lower	EAC	≤15	Grade II	10	I	T1	N0	M0	Surgery performed	None/Unknown	No/Unknown	179	0	Alive or dead of other cause	8140/3: Adenocarcinoma, NOS	Blank(s)	Blank(s)	Blank(s)	Blank(s)	No radiation and/or cancer-directed surgery	2006	7.2 Adenocarcinoma with variants of esophagus
late-onset	Male	White	Married	Lower	EAC	≤15	Grade II	10	IIA	T2	N0	M0	Surgery performed	None/Unknown	No/Unknown	187	0	Alive or dead of other cause	8140/3: Adenocarcinoma, NOS	Blank(s)	Blank(s)	Blank(s)	Blank(s)	No radiation and/or cancer-directed surgery	2005	7.2 Adenocarcinoma with variants of esophagus
late-onset	Male	White	Married	Lower	EAC	≤15	Grade II	10	I	T1	N0	M0	Surgery performed	None/Unknown	No/Unknown	192	0	Alive or dead of other cause	8140/3: Adenocarcinoma, NOS	Blank(s)	Blank(s)	Blank(s)	Blank(s)	No radiation and/or cancer-directed surgery	2004	7.2 Adenocarcinoma with variants of esophagus
late-onset	Male	White	Unmarried	Middle	EAC	≤15	Grade II	11	I	T1	N0	M0	Surgery performed	None/Unknown	No/Unknown	2	1	Dead (attributable to this cancer dx)	8140/3: Adenocarcinoma, NOS	IA	T1b	N0	M0	No radiation and/or cancer-directed surgery	2012	7.2 Adenocarcinoma with variants of esophagus
late-onset	Male	Black	Married	Lower	EAC	≤15	Grade II	11	I	T1	N0	M0	Surgery performed	None/Unknown	No/Unknown	10	1	Dead (attributable to this cancer dx)	8140/3: Adenocarcinoma, NOS	Blank(s)	Blank(s)	Blank(s)	Blank(s)	No radiation and/or cancer-directed surgery	2004	7.2 Adenocarcinoma with variants of esophagus
late-onset	Male	White	Unmarried	Lower	EAC	≤15	Grade II	11	III	T3	N1	M0	Surgery performed	Yes	Yes	25	1	Dead (attributable to this cancer dx)	8140/3: Adenocarcinoma, NOS	IIIA	T3	N1	M0	Radiation prior to surgery	2012	7.2 Adenocarcinoma with variants of esophagus
late-onset	Male	White	Unmarried	Lower	EAC	≤15	Grade II	11	I	T1	N0	M0	Surgery performed	None/Unknown	No/Unknown	29	1	Alive or dead of other cause	8140/3: Adenocarcinoma, NOS	Blank(s)	Blank(s)	Blank(s)	Blank(s)	No radiation and/or cancer-directed surgery	2004	7.2 Adenocarcinoma with variants of esophagus
late-onset	Male	White	Married	Lower	EAC	≤15	Grade II	11	I	T1	N0	M0	Surgery performed	Yes	Yes	45	1	Alive or dead of other cause	8140/3: Adenocarcinoma, NOS	IA	T1b	N0	M0	Radiation after surgery	2014	7.2 Adenocarcinoma with variants of esophagus
late-onset	Male	White	Married	Lower	EAC	≤15	Grade II	11	I	T1	N0	M0	Surgery performed	None/Unknown	No/Unknown	50	1	Alive or dead of other cause	8140/3: Adenocarcinoma, NOS	IA	T1a	N0	M0	No radiation and/or cancer-directed surgery	2015	7.2 Adenocarcinoma with variants of esophagus
late-onset	Male	White	Married	Lower	EAC	≤15	Grade II	11	I	T1	N0	M0	Surgery performed	None/Unknown	No/Unknown	54	1	Alive or dead of other cause	8140/3: Adenocarcinoma, NOS	Blank(s)	Blank(s)	Blank(s)	Blank(s)	No radiation and/or cancer-directed surgery	2009	7.2 Adenocarcinoma with variants of esophagus
late-onset	Male	White	Married	Lower	EAC	≤15	Grade II	11	I	T1	N0	M0	Surgery performed	None/Unknown	No/Unknown	64	0	Alive or dead of other cause	8140/3: Adenocarcinoma, NOS	IA	T1b	N0	M0	No radiation and/or cancer-directed surgery	2015	7.2 Adenocarcinoma with variants of esophagus
late-onset	Male	White	Married	Lower	EAC	≤15	Grade II	11	I	T1	N0	M0	Surgery performed	None/Unknown	No/Unknown	66	0	Alive or dead of other cause	8140/3: Adenocarcinoma, NOS	IA	T1b	N0	M0	No radiation and/or cancer-directed surgery	2015	7.2 Adenocarcinoma with variants of esophagus
late-onset	Male	White	Unmarried	Lower	EAC	≤15	Grade II	11	I	T1	N0	M0	Surgery performed	None/Unknown	No/Unknown	67	1	Dead (attributable to this cancer dx)	8140/3: Adenocarcinoma, NOS	IA	T1b	N0	M0	No radiation and/or cancer-directed surgery	2010	7.2 Adenocarcinoma with variants of esophagus
late-onset	Male	White	Married	Lower	EAC	≤15	Grade II	11	IIA	T2	N0	M0	Surgery performed	None/Unknown	No/Unknown	82	1	Alive or dead of other cause	8140/3: Adenocarcinoma, NOS	Blank(s)	Blank(s)	Blank(s)	Blank(s)	No radiation and/or cancer-directed surgery	2006	7.2 Adenocarcinoma with variants of esophagus
late-onset	Male	White	Married	Lower	EAC	≤15	Grade II	11	III	T3	N1	M0	Surgery performed	Yes	Yes	86	0	Alive or dead of other cause	8140/3: Adenocarcinoma, NOS	IIIA	T3	N1	M0	Radiation prior to surgery	2013	7.2 Adenocarcinoma with variants of esophagus
late-onset	Female	White	Unmarried	Lower	EAC	≤15	Grade II	11	I	T1	N0	M0	Surgery performed	None/Unknown	No/Unknown	96	1	Alive or dead of other cause	8210/3: Adenocarcinoma in adenomatous polyp	IA	T1a	N0	M0	No radiation and/or cancer-directed surgery	2010	7.2 Adenocarcinoma with variants of esophagus
late-onset	Male	Black	Unmarried	Upper	ESCC	≤15	Grade II	11	I	T1	N0	M0	Surgery performed	None/Unknown	No/Unknown	101	0	Alive or dead of other cause	8070/3: Squamous cell carcinoma, NOS	IB	T1b	N0	M0	No radiation and/or cancer-directed surgery	2012	7.1 Squamous cell carcinoma with variants of esophagus
early-onset	Male	White	Married	Lower	EAC	≤15	Grade II	11	IIA	T2	N0	M0	Surgery performed	None/Unknown	No/Unknown	129	1	Dead (attributable to this cancer dx)	8140/3: Adenocarcinoma, NOS	Blank(s)	Blank(s)	Blank(s)	Blank(s)	No radiation and/or cancer-directed surgery	2007	7.2 Adenocarcinoma with variants of esophagus
late-onset	Male	Others	Married	Lower	EAC	≤15	Grade II	11	IIA	T3	N0	M0	Surgery performed	Yes	Yes	138	0	Alive or dead of other cause	8140/3: Adenocarcinoma, NOS	Blank(s)	Blank(s)	Blank(s)	Blank(s)	Radiation prior to surgery	2009	7.2 Adenocarcinoma with variants of esophagus
early-onset	Male	White	Married	Lower	EAC	≤15	Grade II	11	I	T1	N0	M0	Surgery performed	None/Unknown	No/Unknown	150	0	Alive or dead of other cause	8140/3: Adenocarcinoma, NOS	Blank(s)	Blank(s)	Blank(s)	Blank(s)	No radiation and/or cancer-directed surgery	2008	7.2 Adenocarcinoma with variants of esophagus
late-onset	Male	White	Unmarried	Lower	EAC	≤15	Grade II	12	IIA	T2	N0	M0	Surgery performed	None/Unknown	No/Unknown	3	1	Alive or dead of other cause	8140/3: Adenocarcinoma, NOS	Blank(s)	Blank(s)	Blank(s)	Blank(s)	No radiation and/or cancer-directed surgery	2004	7.2 Adenocarcinoma with variants of esophagus
late-onset	Female	White	Married	Lower	EAC	≤15	Grade II	12	I	T1	N0	M0	Surgery performed	None/Unknown	No/Unknown	4	1	Dead (attributable to this cancer dx)	8140/3: Adenocarcinoma, NOS	Blank(s)	Blank(s)	Blank(s)	Blank(s)	No radiation and/or cancer-directed surgery	2008	7.2 Adenocarcinoma with variants of esophagus
early-onset	Female	White	Married	Lower	ESCC	≤15	Grade II	12	IIB	T1	N1	M0	Surgery performed	None/Unknown	No/Unknown	6	1	Dead (attributable to this cancer dx)	8070/3: Squamous cell carcinoma, NOS	Blank(s)	Blank(s)	Blank(s)	Blank(s)	No radiation and/or cancer-directed surgery	2004	7.1 Squamous cell carcinoma with variants of esophagus
late-onset	Male	White	Unmarried	Lower	EAC	≤15	Grade II	12	IIB	T1	N1	M0	Surgery performed	Yes	Yes	12	1	Dead (attributable to this cancer dx)	8140/3: Adenocarcinoma, NOS	IIB	T1a	N1	M0	Radiation prior to surgery	2013	7.2 Adenocarcinoma with variants of esophagus
late-onset	Male	White	Unmarried	Upper	EAC	≤15	Grade II	12	III	T3	N1	M0	Surgery performed	Yes	Yes	13	1	Alive or dead of other cause	8140/3: Adenocarcinoma, NOS	IIIB	T3	N2	M0	Radiation after surgery	2015	7.2 Adenocarcinoma with variants of esophagus
early-onset	Male	White	Unmarried	Lower	EAC	≤15	Grade II	12	III	T3	N1	M0	Surgery performed	None/Unknown	Yes	17	1	Dead (attributable to this cancer dx)	8140/3: Adenocarcinoma, NOS	Blank(s)	Blank(s)	Blank(s)	Blank(s)	No radiation and/or cancer-directed surgery	2008	7.2 Adenocarcinoma with variants of esophagus
late-onset	Female	White	Unmarried	Others	EAC	≤15	Grade II	12	I	T1	N0	M0	Surgery performed	None/Unknown	No/Unknown	19	1	Dead (attributable to this cancer dx)	8140/3: Adenocarcinoma, NOS	Blank(s)	Blank(s)	Blank(s)	Blank(s)	No radiation and/or cancer-directed surgery	2006	7.2 Adenocarcinoma with variants of esophagus
late-onset	Male	Others	Married	Middle	ESCC	≤15	Grade II	12	I	T1	N0	M0	Surgery performed	None/Unknown	No/Unknown	21	1	Dead (attributable to this cancer dx)	8070/3: Squamous cell carcinoma, NOS	IB	T1b	N0	M0	No radiation and/or cancer-directed surgery	2013	7.1 Squamous cell carcinoma with variants of esophagus
late-onset	Male	White	Unmarried	Lower	EAC	≤15	Grade II	12	IIB	T1	N1	M0	Surgery performed	None/Unknown	No/Unknown	24	1	Dead (attributable to this cancer dx)	8140/3: Adenocarcinoma, NOS	Blank(s)	Blank(s)	Blank(s)	Blank(s)	No radiation and/or cancer-directed surgery	2007	7.2 Adenocarcinoma with variants of esophagus
late-onset	Male	White	Unmarried	Lower	EAC	≤15	Grade II	12	I	T1	N0	M0	Surgery performed	None/Unknown	No/Unknown	27	1	Alive or dead of other cause	8140/3: Adenocarcinoma, NOS	IA	T1a	N0	M0	No radiation and/or cancer-directed surgery	2014	7.2 Adenocarcinoma with variants of esophagus
late-onset	Male	White	Unmarried	Upper	EAC	≤15	Grade II	12	IIA	T2	N0	M0	Surgery performed	None/Unknown	No/Unknown	41	1	Dead (attributable to this cancer dx)	8140/3: Adenocarcinoma, NOS	Blank(s)	Blank(s)	Blank(s)	Blank(s)	No radiation and/or cancer-directed surgery	2004	7.2 Adenocarcinoma with variants of esophagus
late-onset	Male	White	Married	Lower	EAC	≤15	Grade II	12	IIB	T2	N1	M0	Surgery performed	Yes	Yes	48	1	Dead (attributable to this cancer dx)	8140/3: Adenocarcinoma, NOS	IIB	T2	N1	M0	Radiation prior to surgery	2014	7.2 Adenocarcinoma with variants of esophagus
late-onset	Female	White	Unmarried	Lower	EAC	≤15	Grade II	12	I	T1	N0	M0	Surgery performed	None/Unknown	No/Unknown	49	1	Dead (attributable to this cancer dx)	8140/3: Adenocarcinoma, NOS	IA	T1b	N0	M0	No radiation and/or cancer-directed surgery	2014	7.2 Adenocarcinoma with variants of esophagus
late-onset	Male	White	Married	Lower	EAC	≤15	Grade II	12	I	T1	N0	M0	Surgery performed	None/Unknown	No/Unknown	51	1	Dead (attributable to this cancer dx)	8140/3: Adenocarcinoma, NOS	Blank(s)	Blank(s)	Blank(s)	Blank(s)	No radiation and/or cancer-directed surgery	2008	7.2 Adenocarcinoma with variants of esophagus
late-onset	Male	Others	Unmarried	Middle	ESCC	≤15	Grade II	12	I	T1	N0	M0	Surgery performed	None/Unknown	No/Unknown	65	1	Dead (attributable to this cancer dx)	8071/3: Squamous cell carcinoma, keratinizing, NOS	IB	T1a	N0	M0	No radiation and/or cancer-directed surgery	2014	7.1 Squamous cell carcinoma with variants of esophagus
late-onset	Female	White	Unmarried	Lower	ESCC	≤15	Grade II	12	I	T1	N0	M0	Surgery performed	None/Unknown	No/Unknown	68	0	Alive or dead of other cause	8070/3: Squamous cell carcinoma, NOS	IB	T1b	N0	M0	No radiation and/or cancer-directed surgery	2015	7.1 Squamous cell carcinoma with variants of esophagus
late-onset	Female	White	Married	Middle	ESCC	≤15	Grade II	12	IIB	T2	N1	M0	Surgery performed	Yes	Yes	70	1	Alive or dead of other cause	8070/3: Squamous cell carcinoma, NOS	IIB	T2	N1	M0	Radiation prior to surgery	2010	7.1 Squamous cell carcinoma with variants of esophagus
late-onset	Male	White	Married	Lower	EAC	≤15	Grade II	12	IIB	T1	N1	M0	Surgery performed	None/Unknown	No/Unknown	74	0	Alive or dead of other cause	8140/3: Adenocarcinoma, NOS	IIB	T1a	N1	M0	No radiation and/or cancer-directed surgery	2014	7.2 Adenocarcinoma with variants of esophagus
late-onset	Male	White	Married	Lower	EAC	≤15	Grade II	12	I	T1	N0	M0	Surgery performed	None/Unknown	No/Unknown	75	1	Alive or dead of other cause	8140/3: Adenocarcinoma, NOS	IA	T1a	N0	M0	No radiation and/or cancer-directed surgery	2014	7.2 Adenocarcinoma with variants of esophagus
late-onset	Male	White	Unmarried	Lower	EAC	≤15	Grade II	12	I	T1	N0	M0	Surgery performed	None/Unknown	No/Unknown	76	0	Alive or dead of other cause	8140/3: Adenocarcinoma, NOS	IA	T1a	N0	M0	No radiation and/or cancer-directed surgery	2014	7.2 Adenocarcinoma with variants of esophagus
late-onset	Male	White	Married	Lower	EAC	≤15	Grade II	12	IIB	T2	N1	M0	Surgery performed	Yes	Yes	78	0	Alive or dead of other cause	8140/3: Adenocarcinoma, NOS	IIB	T2	N1	M0	Radiation prior to surgery	2014	7.2 Adenocarcinoma with variants of esophagus
early-onset	Male	White	Married	Lower	EAC	≤15	Grade II	12	I	T1	N0	M0	Surgery performed	None/Unknown	No/Unknown	86	0	Alive or dead of other cause	8140/3: Adenocarcinoma, NOS	IA	T1a	N0	M0	No radiation and/or cancer-directed surgery	2013	7.2 Adenocarcinoma with variants of esophagus
late-onset	Male	White	Unmarried	Lower	EAC	≤15	Grade II	12	III	T3	N1	M0	Surgery performed	Yes	Yes	88	1	Dead (attributable to this cancer dx)	8140/3: Adenocarcinoma, NOS	IIIA	T3	N1	M0	Radiation prior to surgery	2012	7.2 Adenocarcinoma with variants of esophagus
late-onset	Female	White	Married	Others	EAC	≤15	Grade II	12	I	T1	N0	M0	Surgery performed	None/Unknown	No/Unknown	113	0	Alive or dead of other cause	8140/3: Adenocarcinoma, NOS	IA	T1a	N0	M0	No radiation and/or cancer-directed surgery	2011	7.2 Adenocarcinoma with variants of esophagus
early-onset	Male	White	Unmarried	Lower	EAC	≤15	Grade II	12	I	T1	N0	M0	Surgery performed	None/Unknown	No/Unknown	115	0	Alive or dead of other cause	8140/3: Adenocarcinoma, NOS	IA	T1NOS	N0	M0	No radiation and/or cancer-directed surgery	2011	7.2 Adenocarcinoma with variants of esophagus
late-onset	Female	White	Unmarried	Lower	EAC	≤15	Grade II	12	I	T1	N0	M0	Surgery performed	None/Unknown	No/Unknown	119	0	Alive or dead of other cause	8140/3: Adenocarcinoma, NOS	IA	T1b	N0	M0	No radiation and/or cancer-directed surgery	2011	7.2 Adenocarcinoma with variants of esophagus
late-onset	Male	White	Unmarried	Lower	EAC	≤15	Grade II	12	I	T1	N0	M0	Surgery performed	None/Unknown	No/Unknown	120	0	Alive or dead of other cause	8140/3: Adenocarcinoma, NOS	IA	T1b	N0	M0	No radiation and/or cancer-directed surgery	2010	7.2 Adenocarcinoma with variants of esophagus
late-onset	Male	White	Married	Lower	EAC	≤15	Grade II	12	I	T1	N0	M0	Surgery performed	None/Unknown	No/Unknown	128	0	Alive or dead of other cause	8140/3: Adenocarcinoma, NOS	IA	T1b	N0	M0	No radiation and/or cancer-directed surgery	2010	7.2 Adenocarcinoma with variants of esophagus
late-onset	Male	White	Married	Lower	EAC	≤15	Grade II	12	IIB	T1	N1	M0	Surgery performed	Yes	Yes	135	1	Dead (attributable to this cancer dx)	8140/3: Adenocarcinoma, NOS	Blank(s)	Blank(s)	Blank(s)	Blank(s)	Radiation prior to surgery	2004	7.2 Adenocarcinoma with variants of esophagus
late-onset	Male	White	Married	Lower	EAC	≤15	Grade II	12	III	T4	N1	M0	Surgery performed	Yes	Yes	137	0	Alive or dead of other cause	8140/3: Adenocarcinoma, NOS	Blank(s)	Blank(s)	Blank(s)	Blank(s)	Radiation prior to surgery	2009	7.2 Adenocarcinoma with variants of esophagus
late-onset	Male	White	Married	Lower	EAC	≤15	Grade II	12	I	T1	N0	M0	Surgery performed	None/Unknown	No/Unknown	143	0	Alive or dead of other cause	8140/3: Adenocarcinoma, NOS	Blank(s)	Blank(s)	Blank(s)	Blank(s)	No radiation and/or cancer-directed surgery	2009	7.2 Adenocarcinoma with variants of esophagus
late-onset	Male	White	Married	Lower	EAC	≤15	Grade II	12	I	T1	N0	M0	Surgery performed	None/Unknown	No/Unknown	148	0	Alive or dead of other cause	8140/3: Adenocarcinoma, NOS	Blank(s)	Blank(s)	Blank(s)	Blank(s)	No radiation and/or cancer-directed surgery	2008	7.2 Adenocarcinoma with variants of esophagus
late-onset	Male	White	Married	Others	EAC	≤15	Grade II	13	I	T1	N0	M0	Surgery performed	None/Unknown	No/Unknown	1	1	Dead (attributable to this cancer dx)	8140/3: Adenocarcinoma, NOS	Blank(s)	Blank(s)	Blank(s)	Blank(s)	No radiation and/or cancer-directed surgery	2004	7.2 Adenocarcinoma with variants of esophagus
late-onset	Male	White	Married	Others	EAC	≤15	Grade II	13	I	T1	N0	M0	Surgery performed	None/Unknown	No/Unknown	3	1	Dead (attributable to this cancer dx)	8140/3: Adenocarcinoma, NOS	Blank(s)	Blank(s)	Blank(s)	Blank(s)	No radiation and/or cancer-directed surgery	2004	7.2 Adenocarcinoma with variants of esophagus
late-onset	Male	White	Married	Lower	EAC	≤15	Grade II	13	IIA	T3	N0	M0	Surgery performed	Yes	Yes	5	1	Dead (attributable to this cancer dx)	8140/3: Adenocarcinoma, NOS	Blank(s)	Blank(s)	Blank(s)	Blank(s)	Radiation prior to surgery	2007	7.2 Adenocarcinoma with variants of esophagus
late-onset	Male	Others	Married	Middle	ESCC	≤15	Grade II	13	I	T1	N0	M0	Surgery performed	None/Unknown	No/Unknown	9	1	Dead (attributable to this cancer dx)	8070/3: Squamous cell carcinoma, NOS	Blank(s)	Blank(s)	Blank(s)	Blank(s)	No radiation and/or cancer-directed surgery	2008	7.1 Squamous cell carcinoma with variants of esophagus
late-onset	Male	White	Married	Lower	EAC	≤15	Grade II	13	III	T3	N1	M0	Surgery performed	Yes	Yes	10	1	Dead (attributable to this cancer dx)	8140/3: Adenocarcinoma, NOS	IIIB	T3	N2	M0	Radiation prior to surgery	2011	7.2 Adenocarcinoma with variants of esophagus
late-onset	Female	White	Unmarried	Lower	EAC	≤15	Grade II	13	IIB	T1	N1	M0	Surgery performed	Yes	Yes	12	1	Dead (attributable to this cancer dx)	8140/3: Adenocarcinoma, NOS	IIB	T1b	N1	M0	Radiation prior to surgery	2015	7.2 Adenocarcinoma with variants of esophagus
late-onset	Male	White	Married	Others	EAC	≤15	Grade II	13	IIB	T2	N1	M0	Surgery performed	Yes	Yes	23	1	Dead (attributable to this cancer dx)	8140/3: Adenocarcinoma, NOS	Blank(s)	Blank(s)	Blank(s)	Blank(s)	Radiation after surgery	2007	7.2 Adenocarcinoma with variants of esophagus
late-onset	Male	White	Unmarried	Lower	EAC	≤15	Grade II	13	III	T3	N1	M0	Surgery performed	Yes	Yes	37	1	Dead (attributable to this cancer dx)	8140/3: Adenocarcinoma, NOS	IIIB	T3	N2	M0	Radiation prior to surgery	2014	7.2 Adenocarcinoma with variants of esophagus
late-onset	Male	White	Unmarried	Lower	EAC	≤15	Grade II	13	I	T1	N0	M0	Surgery performed	None/Unknown	No/Unknown	55	1	Alive or dead of other cause	8140/3: Adenocarcinoma, NOS	IA	T1b	N0	M0	No radiation and/or cancer-directed surgery	2015	7.2 Adenocarcinoma with variants of esophagus
late-onset	Male	White	Unmarried	Lower	EAC	≤15	Grade II	13	I	T1	N0	M0	Surgery performed	None/Unknown	No/Unknown	62	1	Dead (attributable to this cancer dx)	8140/3: Adenocarcinoma, NOS	IA	T1b	N0	M0	No radiation and/or cancer-directed surgery	2010	7.2 Adenocarcinoma with variants of esophagus
late-onset	Male	White	Married	Lower	EAC	≤15	Grade II	13	IIA	T3	N0	M0	Surgery performed	Yes	Yes	68	1	Dead (attributable to this cancer dx)	8140/3: Adenocarcinoma, NOS	Blank(s)	Blank(s)	Blank(s)	Blank(s)	Radiation prior to surgery	2007	7.2 Adenocarcinoma with variants of esophagus
late-onset	Male	White	Married	Others	EAC	≤15	Grade II	13	I	T1	N0	M0	Surgery performed	Yes	Yes	73	0	Alive or dead of other cause	8140/3: Adenocarcinoma, NOS	IA	T1a	N0	M0	Radiation prior to surgery	2014	7.2 Adenocarcinoma with variants of esophagus
late-onset	Male	White	Married	Lower	EAC	≤15	Grade II	13	I	T1	N0	M0	Surgery performed	None/Unknown	No/Unknown	77	1	Dead (attributable to this cancer dx)	8140/3: Adenocarcinoma, NOS	Blank(s)	Blank(s)	Blank(s)	Blank(s)	No radiation and/or cancer-directed surgery	2009	7.2 Adenocarcinoma with variants of esophagus
late-onset	Male	White	Married	Lower	EAC	≤15	Grade II	13	IIA	T2	N0	M0	Surgery performed	None/Unknown	No/Unknown	82	0	Alive or dead of other cause	8140/3: Adenocarcinoma, NOS	IB	T2	N0	M0	No radiation and/or cancer-directed surgery	2014	7.2 Adenocarcinoma with variants of esophagus
late-onset	Male	White	Married	Lower	EAC	≤15	Grade II	13	III	T4	N1	M0	Surgery performed	Yes	Yes	101	0	Alive or dead of other cause	8140/3: Adenocarcinoma, NOS	IIIC	T4a	N1	M0	Radiation prior to surgery	2012	7.2 Adenocarcinoma with variants of esophagus
late-onset	Female	White	Unmarried	Lower	EAC	≤15	Grade II	13	IIA	T2	N0	M0	Surgery performed	Yes	Yes	109	0	Alive or dead of other cause	8140/3: Adenocarcinoma, NOS	IB	T2	N0	M0	Radiation after surgery	2011	7.2 Adenocarcinoma with variants of esophagus
late-onset	Female	White	Married	Lower	EAC	≤15	Grade II	13	IIA	T2	N0	M0	Surgery performed	Yes	Yes	126	0	Alive or dead of other cause	8140/3: Adenocarcinoma, NOS	IB	T2	N0	M0	Radiation before and after surgery	2010	7.2 Adenocarcinoma with variants of esophagus
late-onset	Male	White	Married	Lower	EAC	≤15	Grade II	13	I	T1	N0	M0	Surgery performed	Yes	No/Unknown	128	0	Alive or dead of other cause	8140/3: Adenocarcinoma, NOS	IA	T1b	N0	M0	Radiation after surgery	2010	7.2 Adenocarcinoma with variants of esophagus
late-onset	Male	Black	Unmarried	Others	ESCC	≤15	Grade II	13	I	T1	N0	M0	Surgery performed	None/Unknown	No/Unknown	143	0	Alive or dead of other cause	8070/3: Squamous cell carcinoma, NOS	Blank(s)	Blank(s)	Blank(s)	Blank(s)	No radiation and/or cancer-directed surgery	2009	7.1 Squamous cell carcinoma with variants of esophagus
late-onset	Male	White	Unmarried	Lower	EAC	≤15	Grade II	13	I	T1	N0	M0	Surgery performed	None/Unknown	No/Unknown	144	0	Alive or dead of other cause	8140/3: Adenocarcinoma, NOS	Blank(s)	Blank(s)	Blank(s)	Blank(s)	No radiation and/or cancer-directed surgery	2008	7.2 Adenocarcinoma with variants of esophagus
early-onset	Male	White	Unmarried	Lower	EAC	≤15	Grade II	13	IIB	T2	N1	M0	Surgery performed	Yes	Yes	161	0	Alive or dead of other cause	8140/3: Adenocarcinoma, NOS	Blank(s)	Blank(s)	Blank(s)	Blank(s)	Radiation prior to surgery	2007	7.2 Adenocarcinoma with variants of esophagus
late-onset	Male	White	Married	Others	EAC	≤15	Grade II	13	I	T1	N0	M0	Surgery performed	None/Unknown	No/Unknown	161	0	Alive or dead of other cause	8140/3: Adenocarcinoma, NOS	Blank(s)	Blank(s)	Blank(s)	Blank(s)	No radiation and/or cancer-directed surgery	2007	7.2 Adenocarcinoma with variants of esophagus
late-onset	Male	Others	Unmarried	Lower	EAC	≤15	Grade II	13	I	T1	N0	M0	Surgery performed	None/Unknown	No/Unknown	193	0	Alive or dead of other cause	8140/3: Adenocarcinoma, NOS	Blank(s)	Blank(s)	Blank(s)	Blank(s)	No radiation and/or cancer-directed surgery	2004	7.2 Adenocarcinoma with variants of esophagus
late-onset	Male	White	Married	Lower	EAC	≤15	Grade II	13	I	T1	N0	M0	Surgery performed	None/Unknown	No/Unknown	199	0	Alive or dead of other cause	8140/3: Adenocarcinoma, NOS	Blank(s)	Blank(s)	Blank(s)	Blank(s)	No radiation and/or cancer-directed surgery	2004	7.2 Adenocarcinoma with variants of esophagus
late-onset	Male	White	Unmarried	Lower	EAC	≤15	Grade II	14	IIB	T2	N1	M0	Surgery performed	Yes	Yes	9	1	Dead (attributable to this cancer dx)	8140/3: Adenocarcinoma, NOS	IIIA	T2	N2	M0	Radiation prior to surgery	2012	7.2 Adenocarcinoma with variants of esophagus
late-onset	Male	White	Married	Lower	EAC	≤15	Grade II	14	III	T3	N1	M0	Surgery performed	Yes	Yes	19	1	Dead (attributable to this cancer dx)	8140/3: Adenocarcinoma, NOS	IIIA	T3	N1	M0	Radiation prior to surgery	2011	7.2 Adenocarcinoma with variants of esophagus
late-onset	Male	White	Unmarried	Lower	EAC	≤15	Grade II	14	IIB	T2	N1	M0	Surgery performed	Yes	Yes	24	1	Dead (attributable to this cancer dx)	8140/3: Adenocarcinoma, NOS	Blank(s)	Blank(s)	Blank(s)	Blank(s)	Radiation prior to surgery	2007	7.2 Adenocarcinoma with variants of esophagus
late-onset	Male	White	Married	Lower	EAC	≤15	Grade II	14	I	T1	N0	M0	Surgery performed	None/Unknown	No/Unknown	45	1	Dead (attributable to this cancer dx)	8140/3: Adenocarcinoma, NOS	Blank(s)	Blank(s)	Blank(s)	Blank(s)	No radiation and/or cancer-directed surgery	2004	7.2 Adenocarcinoma with variants of esophagus
early-onset	Male	Others	Married	Lower	EAC	≤15	Grade II	14	I	T1	N0	M0	Surgery performed	None/Unknown	No/Unknown	68	0	Alive or dead of other cause	8140/3: Adenocarcinoma, NOS	IA	T1b	N0	M0	No radiation and/or cancer-directed surgery	2015	7.2 Adenocarcinoma with variants of esophagus
late-onset	Male	White	Unmarried	Lower	EAC	≤15	Grade II	14	I	T1	N0	M0	Surgery performed	None/Unknown	No/Unknown	68	0	Alive or dead of other cause	8140/3: Adenocarcinoma, NOS	IA	T1b	N0	M0	No radiation and/or cancer-directed surgery	2015	7.2 Adenocarcinoma with variants of esophagus
late-onset	Male	White	Married	Lower	EAC	≤15	Grade II	14	I	T1	N0	M0	Surgery performed	None/Unknown	No/Unknown	71	0	Alive or dead of other cause	8140/3: Adenocarcinoma, NOS	IA	T1b	N0	M0	No radiation and/or cancer-directed surgery	2015	7.2 Adenocarcinoma with variants of esophagus
late-onset	Male	White	Married	Middle	EAC	≤15	Grade II	14	I	T1	N0	M0	Surgery performed	None/Unknown	No/Unknown	109	1	Alive or dead of other cause	8140/3: Adenocarcinoma, NOS	Blank(s)	Blank(s)	Blank(s)	Blank(s)	No radiation and/or cancer-directed surgery	2007	7.2 Adenocarcinoma with variants of esophagus
late-onset	Male	White	Married	Lower	EAC	≤15	Grade II	14	IIB	T2	N1	M0	Surgery performed	Yes	Yes	162	0	Alive or dead of other cause	8140/3: Adenocarcinoma, NOS	Blank(s)	Blank(s)	Blank(s)	Blank(s)	Radiation after surgery	2007	7.2 Adenocarcinoma with variants of esophagus
late-onset	Male	Black	Unmarried	Middle	ESCC	≤15	Grade II	14	I	T1	N0	M0	Surgery performed	None/Unknown	No/Unknown	162	0	Alive or dead of other cause	8070/3: Squamous cell carcinoma, NOS	Blank(s)	Blank(s)	Blank(s)	Blank(s)	No radiation and/or cancer-directed surgery	2007	7.1 Squamous cell carcinoma with variants of esophagus
late-onset	Male	White	Unmarried	Lower	EAC	≤15	Grade II	15	IIA	T3	N0	M0	Surgery performed	None/Unknown	No/Unknown	2	1	Alive or dead of other cause	8140/3: Adenocarcinoma, NOS	IIB	T3	N0	M0	No radiation and/or cancer-directed surgery	2015	7.2 Adenocarcinoma with variants of esophagus
late-onset	Male	White	Married	Lower	EAC	≤15	Grade II	15	III	T3	N1	M0	Surgery performed	Yes	Yes	6	1	Alive or dead of other cause	8140/3: Adenocarcinoma, NOS	IIIB	T3	N2	M0	Radiation prior to surgery	2013	7.2 Adenocarcinoma with variants of esophagus
late-onset	Male	White	Married	Lower	EAC	≤15	Grade II	15	I	T1	N0	M0	Surgery performed	None/Unknown	No/Unknown	6	1	Alive or dead of other cause	8140/3: Adenocarcinoma, NOS	Blank(s)	Blank(s)	Blank(s)	Blank(s)	No radiation and/or cancer-directed surgery	2006	7.2 Adenocarcinoma with variants of esophagus
late-onset	Male	White	Married	Lower	EAC	≤15	Grade II	15	IIA	T3	N0	M0	Surgery performed	Yes	Yes	10	1	Dead (attributable to this cancer dx)	8140/3: Adenocarcinoma, NOS	IIB	T3	N0	M0	Radiation before and after surgery	2010	7.2 Adenocarcinoma with variants of esophagus
late-onset	Male	White	Unmarried	Lower	EAC	≤15	Grade II	15	IIA	T2	N0	M0	Surgery performed	None/Unknown	No/Unknown	10	1	Alive or dead of other cause	8140/3: Adenocarcinoma, NOS	Blank(s)	Blank(s)	Blank(s)	Blank(s)	No radiation and/or cancer-directed surgery	2006	7.2 Adenocarcinoma with variants of esophagus
late-onset	Male	White	Married	Lower	EAC	≤15	Grade II	15	III	T3	N1	M0	Surgery performed	Yes	Yes	13	1	Dead (attributable to this cancer dx)	8140/3: Adenocarcinoma, NOS	IIIB	T3	N2	M0	Radiation prior to surgery	2010	7.2 Adenocarcinoma with variants of esophagus
late-onset	Male	Black	Unmarried	Lower	ESCC	≤15	Grade II	15	I	T1	N0	M0	Surgery performed	None/Unknown	No/Unknown	14	1	Dead (attributable to this cancer dx)	8070/3: Squamous cell carcinoma, NOS	Blank(s)	Blank(s)	Blank(s)	Blank(s)	No radiation and/or cancer-directed surgery	2005	7.1 Squamous cell carcinoma with variants of esophagus
late-onset	Male	White	Unmarried	Lower	EAC	≤15	Grade II	15	III	T3	N1	M0	Surgery performed	Yes	No/Unknown	15	1	Dead (attributable to this cancer dx)	8140/3: Adenocarcinoma, NOS	IIIA	T3	N1	M0	Radiation prior to surgery	2012	7.2 Adenocarcinoma with variants of esophagus
late-onset	Male	White	Married	Lower	EAC	≤15	Grade II	15	IIA	T3	N0	M0	Surgery performed	Yes	Yes	16	1	Dead (attributable to this cancer dx)	8140/3: Adenocarcinoma, NOS	Blank(s)	Blank(s)	Blank(s)	Blank(s)	Radiation prior to surgery	2009	7.2 Adenocarcinoma with variants of esophagus
late-onset	Female	White	Unmarried	Lower	EAC	≤15	Grade II	15	IIA	T2	N0	M0	Surgery performed	None/Unknown	No/Unknown	16	1	Alive or dead of other cause	8140/3: Adenocarcinoma, NOS	IB	T2	N0	M0	No radiation and/or cancer-directed surgery	2013	7.2 Adenocarcinoma with variants of esophagus
late-onset	Female	White	Unmarried	Middle	ESCC	≤15	Grade II	15	IIA	T2	N0	M0	Surgery performed	None/Unknown	No/Unknown	18	1	Dead (attributable to this cancer dx)	8075/3: Squamous cell carcinoma, adenoid	Blank(s)	Blank(s)	Blank(s)	Blank(s)	No radiation and/or cancer-directed surgery	2004	7.1 Squamous cell carcinoma with variants of esophagus
late-onset	Male	White	Unmarried	Middle	ESCC	≤15	Grade II	15	IIA	T2	N0	M0	Surgery performed	None/Unknown	No/Unknown	18	1	Dead (attributable to this cancer dx)	8070/3: Squamous cell carcinoma, NOS	IIB	T2	N0	M0	No radiation and/or cancer-directed surgery	2012	7.1 Squamous cell carcinoma with variants of esophagus
late-onset	Male	White	Unmarried	Middle	ESCC	≤15	Grade II	15	III	T3	N1	M0	Surgery performed	Yes	Yes	20	1	Alive or dead of other cause	8070/3: Squamous cell carcinoma, NOS	Blank(s)	Blank(s)	Blank(s)	Blank(s)	Radiation after surgery	2006	7.1 Squamous cell carcinoma with variants of esophagus
late-onset	Male	White	Married	Middle	EAC	≤15	Grade II	15	III	T3	N1	M0	Surgery performed	Yes	Yes	20	1	Dead (attributable to this cancer dx)	8140/3: Adenocarcinoma, NOS	Blank(s)	Blank(s)	Blank(s)	Blank(s)	Radiation prior to surgery	2008	7.2 Adenocarcinoma with variants of esophagus
late-onset	Male	White	Married	Middle	EAC	≤15	Grade II	15	IIA	T2	N0	M0	Surgery performed	Yes	No/Unknown	21	1	Dead (attributable to this cancer dx)	8140/3: Adenocarcinoma, NOS	Blank(s)	Blank(s)	Blank(s)	Blank(s)	Radiation after surgery	2006	7.2 Adenocarcinoma with variants of esophagus
late-onset	Male	White	Married	Lower	EAC	≤15	Grade II	15	III	T3	N1	M0	Surgery performed	Yes	No/Unknown	21	1	Dead (attributable to this cancer dx)	8140/3: Adenocarcinoma, NOS	Blank(s)	Blank(s)	Blank(s)	Blank(s)	Radiation prior to surgery	2005	7.2 Adenocarcinoma with variants of esophagus
late-onset	Male	White	Married	Lower	EAC	≤15	Grade II	15	I	T1	N0	M0	Surgery performed	Yes	Yes	22	1	Dead (attributable to this cancer dx)	8140/3: Adenocarcinoma, NOS	Blank(s)	Blank(s)	Blank(s)	Blank(s)	Radiation after surgery	2005	7.2 Adenocarcinoma with variants of esophagus
late-onset	Male	White	Unmarried	Lower	EAC	≤15	Grade II	15	IIB	T2	N1	M0	Surgery performed	None/Unknown	Yes	24	1	Dead (attributable to this cancer dx)	8140/3: Adenocarcinoma, NOS	IIB	T2	N1	M0	No radiation and/or cancer-directed surgery	2012	7.2 Adenocarcinoma with variants of esophagus
late-onset	Male	White	Married	Lower	EAC	≤15	Grade II	15	IIA	T2	N0	M0	Surgery performed	Yes	Yes	26	1	Dead (attributable to this cancer dx)	8140/3: Adenocarcinoma, NOS	IB	T2	N0	M0	Radiation prior to surgery	2012	7.2 Adenocarcinoma with variants of esophagus
late-onset	Male	White	Married	Lower	EAC	≤15	Grade II	15	I	T1	N0	M0	Surgery performed	Yes	Yes	27	1	Dead (attributable to this cancer dx)	8140/3: Adenocarcinoma, NOS	Blank(s)	Blank(s)	Blank(s)	Blank(s)	Radiation prior to surgery	2004	7.2 Adenocarcinoma with variants of esophagus
late-onset	Male	White	Married	Lower	EAC	≤15	Grade II	15	IIB	T1	N1	M0	Surgery performed	Yes	Yes	32	1	Dead (attributable to this cancer dx)	8140/3: Adenocarcinoma, NOS	IIB	T1NOS	N1	M0	Radiation prior to surgery	2015	7.2 Adenocarcinoma with variants of esophagus
late-onset	Male	White	Married	Lower	EAC	≤15	Grade II	15	I	T1	N0	M0	Surgery performed	None/Unknown	No/Unknown	38	1	Dead (attributable to this cancer dx)	8140/3: Adenocarcinoma, NOS	IA	T1b	N0	M0	No radiation and/or cancer-directed surgery	2015	7.2 Adenocarcinoma with variants of esophagus
late-onset	Female	White	Unmarried	Others	ESCC	≤15	Grade II	15	IIA	T3	N0	M0	Surgery performed	Yes	Yes	39	1	Dead (attributable to this cancer dx)	8083/3: Basaloid squamous cell carcinoma	Blank(s)	Blank(s)	Blank(s)	Blank(s)	Radiation after surgery	2005	7.1 Squamous cell carcinoma with variants of esophagus
late-onset	Male	White	Married	Middle	EAC	≤15	Grade II	15	I	T1	N0	M0	Surgery performed	None/Unknown	No/Unknown	40	1	Dead (attributable to this cancer dx)	8140/3: Adenocarcinoma, NOS	IA	T1b	N0	M0	No radiation and/or cancer-directed surgery	2013	7.2 Adenocarcinoma with variants of esophagus
late-onset	Male	White	Married	Lower	EAC	≤15	Grade II	15	IIB	T1	N1	M0	Surgery performed	None/Unknown	Yes	40	1	Dead (attributable to this cancer dx)	8260/3: Papillary adenocarcinoma, NOS	Blank(s)	Blank(s)	Blank(s)	Blank(s)	No radiation and/or cancer-directed surgery	2004	7.2 Adenocarcinoma with variants of esophagus
late-onset	Female	White	Unmarried	Middle	ESCC	≤15	Grade II	15	IIB	T2	N1	M0	Surgery performed	Yes	Yes	43	1	Dead (attributable to this cancer dx)	8070/3: Squamous cell carcinoma, NOS	IIB	T2	N1	M0	Radiation prior to surgery	2014	7.1 Squamous cell carcinoma with variants of esophagus
late-onset	Male	White	Married	Lower	EAC	≤15	Grade II	15	III	T4	N0	M0	Surgery performed	None/Unknown	No/Unknown	47	1	Alive or dead of other cause	8140/3: Adenocarcinoma, NOS	Blank(s)	Blank(s)	Blank(s)	Blank(s)	No radiation and/or cancer-directed surgery	2006	7.2 Adenocarcinoma with variants of esophagus
late-onset	Male	Black	Unmarried	Middle	ESCC	≤15	Grade II	15	IIA	T3	N0	M0	Surgery performed	None/Unknown	No/Unknown	57	1	Dead (attributable to this cancer dx)	8071/3: Squamous cell carcinoma, keratinizing, NOS	Blank(s)	Blank(s)	Blank(s)	Blank(s)	No radiation and/or cancer-directed surgery	2006	7.1 Squamous cell carcinoma with variants of esophagus
late-onset	Male	White	Married	Lower	EAC	≤15	Grade II	15	I	T1	N0	M0	Surgery performed	Yes	Yes	59	1	Alive or dead of other cause	8140/3: Adenocarcinoma, NOS	Blank(s)	Blank(s)	Blank(s)	Blank(s)	Radiation prior to surgery	2006	7.2 Adenocarcinoma with variants of esophagus
late-onset	Male	White	Married	Lower	EAC	≤15	Grade II	15	I	T1	N0	M0	Surgery performed	None/Unknown	No/Unknown	65	0	Alive or dead of other cause	8140/3: Adenocarcinoma, NOS	IA	T1b	N0	M0	No radiation and/or cancer-directed surgery	2015	7.2 Adenocarcinoma with variants of esophagus
late-onset	Male	White	Married	Lower	EAC	≤15	Grade II	15	I	T1	N0	M0	Surgery performed	None/Unknown	No/Unknown	66	0	Alive or dead of other cause	8140/3: Adenocarcinoma, NOS	IA	T1a	N0	M0	No radiation and/or cancer-directed surgery	2015	7.2 Adenocarcinoma with variants of esophagus
late-onset	Male	White	Married	Lower	EAC	≤15	Grade II	15	I	T1	N0	M0	Surgery performed	None/Unknown	No/Unknown	67	1	Alive or dead of other cause	8140/3: Adenocarcinoma, NOS	Blank(s)	Blank(s)	Blank(s)	Blank(s)	No radiation and/or cancer-directed surgery	2009	7.2 Adenocarcinoma with variants of esophagus
late-onset	Male	White	Unmarried	Others	ESCC	≤15	Grade II	15	I	T1	N0	M0	Surgery performed	None/Unknown	No/Unknown	68	1	Dead (attributable to this cancer dx)	8070/3: Squamous cell carcinoma, NOS	IB	T1a	N0	M0	No radiation and/or cancer-directed surgery	2012	7.1 Squamous cell carcinoma with variants of esophagus
late-onset	Female	White	Married	Lower	EAC	≤15	Grade II	15	I	T1	N0	M0	Surgery performed	None/Unknown	No/Unknown	70	1	Alive or dead of other cause	8140/3: Adenocarcinoma, NOS	Blank(s)	Blank(s)	Blank(s)	Blank(s)	No radiation and/or cancer-directed surgery	2005	7.2 Adenocarcinoma with variants of esophagus
late-onset	Male	White	Unmarried	Lower	EAC	≤15	Grade II	15	IIA	T2	N0	M0	Surgery performed	Yes	Yes	72	1	Dead (attributable to this cancer dx)	8140/3: Adenocarcinoma, NOS	IB	T2	N0	M0	Radiation prior to surgery	2012	7.2 Adenocarcinoma with variants of esophagus
late-onset	Female	White	Unmarried	Lower	EAC	≤15	Grade II	15	IIA	T3	N0	M0	Surgery performed	Yes	Yes	75	0	Alive or dead of other cause	8140/3: Adenocarcinoma, NOS	IIB	T3	N0	M0	Radiation prior to surgery	2014	7.2 Adenocarcinoma with variants of esophagus
late-onset	Male	White	Unmarried	Lower	EAC	≤15	Grade II	15	I	T1	N0	M0	Surgery performed	Yes	No/Unknown	84	1	Alive or dead of other cause	8140/3: Adenocarcinoma, NOS	IA	T1a	N0	M0	Radiation after surgery	2013	7.2 Adenocarcinoma with variants of esophagus
late-onset	Male	White	Married	Lower	EAC	≤15	Grade II	15	I	T1	N0	M0	Surgery performed	Yes	Yes	91	0	Alive or dead of other cause	8140/3: Adenocarcinoma, NOS	IA	T1a	N0	M0	Radiation prior to surgery	2013	7.2 Adenocarcinoma with variants of esophagus
late-onset	Male	White	Married	Lower	EAC	≤15	Grade II	15	I	T1	N0	M0	Surgery performed	None/Unknown	No/Unknown	91	1	Dead (attributable to this cancer dx)	8140/3: Adenocarcinoma, NOS	Blank(s)	Blank(s)	Blank(s)	Blank(s)	No radiation and/or cancer-directed surgery	2009	7.2 Adenocarcinoma with variants of esophagus
late-onset	Male	White	Married	Lower	EAC	≤15	Grade II	15	I	T1	N0	M0	Surgery performed	None/Unknown	No/Unknown	92	0	Alive or dead of other cause	8140/3: Adenocarcinoma, NOS	IA	T1a	N0	M0	No radiation and/or cancer-directed surgery	2013	7.2 Adenocarcinoma with variants of esophagus
late-onset	Male	White	Married	Lower	EAC	≤15	Grade II	15	I	T1	N0	M0	Surgery performed	None/Unknown	No/Unknown	95	0	Alive or dead of other cause	8140/3: Adenocarcinoma, NOS	IA	T1b	N0	M0	No radiation and/or cancer-directed surgery	2013	7.2 Adenocarcinoma with variants of esophagus
late-onset	Male	White	Unmarried	Lower	EAC	≤15	Grade II	15	I	T1	N0	M0	Surgery performed	None/Unknown	No/Unknown	97	1	Alive or dead of other cause	8140/3: Adenocarcinoma, NOS	Blank(s)	Blank(s)	Blank(s)	Blank(s)	No radiation and/or cancer-directed surgery	2005	7.2 Adenocarcinoma with variants of esophagus
late-onset	Male	Others	Married	Lower	ESCC	≤15	Grade II	15	I	T1	N0	M0	Surgery performed	None/Unknown	No/Unknown	100	1	Alive or dead of other cause	8070/3: Squamous cell carcinoma, NOS	Blank(s)	Blank(s)	Blank(s)	Blank(s)	No radiation and/or cancer-directed surgery	2009	7.1 Squamous cell carcinoma with variants of esophagus
late-onset	Male	White	Married	Lower	EAC	≤15	Grade II	15	I	T1	N0	M0	Surgery performed	Yes	Yes	101	0	Alive or dead of other cause	8140/3: Adenocarcinoma, NOS	IA	T1NOS	N0	M0	Radiation prior to surgery	2012	7.2 Adenocarcinoma with variants of esophagus
late-onset	Male	White	Married	Others	EAC	≤15	Grade II	15	I	T1	N0	M0	Surgery performed	None/Unknown	No/Unknown	102	0	Alive or dead of other cause	8140/3: Adenocarcinoma, NOS	IA	T1a	N0	M0	No radiation and/or cancer-directed surgery	2012	7.2 Adenocarcinoma with variants of esophagus
late-onset	Male	White	Married	Lower	EAC	≤15	Grade II	15	I	T1	N0	M0	Surgery performed	None/Unknown	No/Unknown	104	0	Alive or dead of other cause	8140/3: Adenocarcinoma, NOS	IA	T1b	N0	M0	No radiation and/or cancer-directed surgery	2012	7.2 Adenocarcinoma with variants of esophagus
early-onset	Male	White	Married	Lower	EAC	≤15	Grade II	15	I	T1	N0	M0	Surgery performed	None/Unknown	No/Unknown	105	0	Alive or dead of other cause	8140/3: Adenocarcinoma, NOS	IA	T1a	N0	M0	No radiation and/or cancer-directed surgery	2012	7.2 Adenocarcinoma with variants of esophagus
late-onset	Male	White	Married	Middle	ESCC	≤15	Grade II	15	I	T1	N0	M0	Surgery performed	None/Unknown	No/Unknown	108	1	Dead (attributable to this cancer dx)	8070/3: Squamous cell carcinoma, NOS	IB	T1a	N0	M0	No radiation and/or cancer-directed surgery	2010	7.1 Squamous cell carcinoma with variants of esophagus
late-onset	Male	White	Married	Lower	EAC	≤15	Grade II	15	IIA	T2	N0	M0	Surgery performed	Yes	Yes	114	0	Alive or dead of other cause	8140/3: Adenocarcinoma, NOS	IB	T2	N0	M0	Radiation prior to surgery	2011	7.2 Adenocarcinoma with variants of esophagus
late-onset	Male	White	Married	Lower	EAC	≤15	Grade II	15	I	T1	N0	M0	Surgery performed	None/Unknown	No/Unknown	114	0	Alive or dead of other cause	8140/3: Adenocarcinoma, NOS	IA	T1a	N0	M0	No radiation and/or cancer-directed surgery	2011	7.2 Adenocarcinoma with variants of esophagus
late-onset	Male	White	Married	Lower	EAC	≤15	Grade II	15	I	T1	N0	M0	Surgery performed	None/Unknown	No/Unknown	117	0	Alive or dead of other cause	8140/3: Adenocarcinoma, NOS	IA	T1a	N0	M0	No radiation and/or cancer-directed surgery	2011	7.2 Adenocarcinoma with variants of esophagus
late-onset	Male	White	Married	Lower	EAC	≤15	Grade II	15	I	T1	N0	M0	Surgery performed	None/Unknown	No/Unknown	117	1	Alive or dead of other cause	8140/3: Adenocarcinoma, NOS	Blank(s)	Blank(s)	Blank(s)	Blank(s)	No radiation and/or cancer-directed surgery	2007	7.2 Adenocarcinoma with variants of esophagus
late-onset	Male	White	Married	Others	EAC	≤15	Grade II	15	IIA	T3	N0	M0	Surgery performed	None/Unknown	Yes	119	0	Alive or dead of other cause	8140/3: Adenocarcinoma, NOS	IIB	T3	N0	M0	No radiation and/or cancer-directed surgery	2011	7.2 Adenocarcinoma with variants of esophagus
late-onset	Male	White	Married	Lower	EAC	≤15	Grade II	15	I	T1	N0	M0	Surgery performed	None/Unknown	No/Unknown	124	0	Alive or dead of other cause	8140/3: Adenocarcinoma, NOS	IA	T1b	N0	M0	No radiation and/or cancer-directed surgery	2010	7.2 Adenocarcinoma with variants of esophagus
late-onset	Female	White	Unmarried	Lower	EAC	≤15	Grade II	15	I	T1	N0	M0	Surgery performed	None/Unknown	No/Unknown	124	1	Alive or dead of other cause	8140/3: Adenocarcinoma, NOS	Blank(s)	Blank(s)	Blank(s)	Blank(s)	No radiation and/or cancer-directed surgery	2008	7.2 Adenocarcinoma with variants of esophagus
late-onset	Male	White	Married	Lower	EAC	≤15	Grade II	15	I	T1	N0	M0	Surgery performed	None/Unknown	No/Unknown	130	1	Alive or dead of other cause	8140/3: Adenocarcinoma, NOS	Blank(s)	Blank(s)	Blank(s)	Blank(s)	No radiation and/or cancer-directed surgery	2008	7.2 Adenocarcinoma with variants of esophagus
late-onset	Male	White	Unmarried	Lower	EAC	≤15	Grade II	15	I	T1	N0	M0	Surgery performed	None/Unknown	No/Unknown	134	0	Alive or dead of other cause	8140/3: Adenocarcinoma, NOS	Blank(s)	Blank(s)	Blank(s)	Blank(s)	No radiation and/or cancer-directed surgery	2009	7.2 Adenocarcinoma with variants of esophagus
late-onset	Male	White	Married	Upper	EAC	≤15	Grade II	15	I	T1	N0	M0	Surgery performed	None/Unknown	No/Unknown	136	0	Alive or dead of other cause	8140/3: Adenocarcinoma, NOS	Blank(s)	Blank(s)	Blank(s)	Blank(s)	No radiation and/or cancer-directed surgery	2009	7.2 Adenocarcinoma with variants of esophagus
late-onset	Male	White	Unmarried	Lower	EAC	≤15	Grade II	15	I	T1	N0	M0	Surgery performed	None/Unknown	No/Unknown	139	1	Alive or dead of other cause	8140/3: Adenocarcinoma, NOS	Blank(s)	Blank(s)	Blank(s)	Blank(s)	No radiation and/or cancer-directed surgery	2004	7.2 Adenocarcinoma with variants of esophagus
late-onset	Female	White	Unmarried	Lower	EAC	≤15	Grade II	15	I	T1	N0	M0	Surgery performed	None/Unknown	No/Unknown	141	0	Alive or dead of other cause	8140/3: Adenocarcinoma, NOS	Blank(s)	Blank(s)	Blank(s)	Blank(s)	No radiation and/or cancer-directed surgery	2009	7.2 Adenocarcinoma with variants of esophagus
late-onset	Male	Others	Married	Middle	ESCC	≤15	Grade II	15	I	T1	N0	M0	Surgery performed	None/Unknown	No/Unknown	146	0	Alive or dead of other cause	8070/3: Squamous cell carcinoma, NOS	Blank(s)	Blank(s)	Blank(s)	Blank(s)	No radiation and/or cancer-directed surgery	2008	7.1 Squamous cell carcinoma with variants of esophagus
late-onset	Female	White	Married	Middle	ESCC	≤15	Grade II	15	IIA	T2	N0	M0	Surgery performed	None/Unknown	No/Unknown	151	1	Alive or dead of other cause	8071/3: Squamous cell carcinoma, keratinizing, NOS	Blank(s)	Blank(s)	Blank(s)	Blank(s)	No radiation and/or cancer-directed surgery	2004	7.1 Squamous cell carcinoma with variants of esophagus
late-onset	Male	White	Married	Lower	EAC	≤15	Grade II	15	IIB	T2	N1	M0	Surgery performed	Yes	Yes	153	0	Alive or dead of other cause	8140/3: Adenocarcinoma, NOS	Blank(s)	Blank(s)	Blank(s)	Blank(s)	Radiation after surgery	2008	7.2 Adenocarcinoma with variants of esophagus
late-onset	Male	White	Married	Middle	EAC	≤15	Grade II	15	I	T1	N0	M0	Surgery performed	None/Unknown	No/Unknown	161	0	Alive or dead of other cause	8140/3: Adenocarcinoma, NOS	Blank(s)	Blank(s)	Blank(s)	Blank(s)	No radiation and/or cancer-directed surgery	2007	7.2 Adenocarcinoma with variants of esophagus
late-onset	Male	White	Married	Lower	EAC	≤15	Grade II	15	I	T1	N0	M0	Surgery performed	None/Unknown	No/Unknown	178	0	Alive or dead of other cause	8140/3: Adenocarcinoma, NOS	Blank(s)	Blank(s)	Blank(s)	Blank(s)	No radiation and/or cancer-directed surgery	2006	7.2 Adenocarcinoma with variants of esophagus
late-onset	Female	White	Unmarried	Lower	EAC	≤15	Grade II	15	I	T1	N0	M0	Surgery performed	None/Unknown	No/Unknown	186	0	Alive or dead of other cause	8140/3: Adenocarcinoma, NOS	Blank(s)	Blank(s)	Blank(s)	Blank(s)	No radiation and/or cancer-directed surgery	2005	7.2 Adenocarcinoma with variants of esophagus
late-onset	Male	Black	Married	Others	EAC	≤15	Grade II	15	I	T1	N0	M0	Surgery performed	None/Unknown	No/Unknown	194	0	Alive or dead of other cause	8140/3: Adenocarcinoma, NOS	Blank(s)	Blank(s)	Blank(s)	Blank(s)	No radiation and/or cancer-directed surgery	2004	7.2 Adenocarcinoma with variants of esophagus
late-onset	Male	White	Married	Lower	EAC	≤15	Grade II	15	I	T1	N0	M0	Surgery performed	None/Unknown	No/Unknown	197	0	Alive or dead of other cause	8140/3: Adenocarcinoma, NOS	Blank(s)	Blank(s)	Blank(s)	Blank(s)	No radiation and/or cancer-directed surgery	2004	7.2 Adenocarcinoma with variants of esophagus
late-onset	Male	White	Married	Lower	EAC	≤15	Grade II	15	I	T1	N0	M0	Surgery performed	None/Unknown	No/Unknown	198	0	Alive or dead of other cause	8140/3: Adenocarcinoma, NOS	Blank(s)	Blank(s)	Blank(s)	Blank(s)	No radiation and/or cancer-directed surgery	2004	7.2 Adenocarcinoma with variants of esophagus
late-onset	Male	White	Married	Lower	Others	15-50	Grade II	16	IIB	T1	N1	M0	Surgery performed	None/Unknown	No/Unknown	1	1	Alive or dead of other cause	8490/3: Signet ring cell carcinoma	IIB	T1a	N1	M0	No radiation and/or cancer-directed surgery	2012	7.2 Adenocarcinoma with variants of esophagus
late-onset	Male	White	Unmarried	Lower	EAC	15-50	Grade II	16	I	T1	N0	M0	Surgery performed	None/Unknown	No/Unknown	7	1	Alive or dead of other cause	8140/3: Adenocarcinoma, NOS	Blank(s)	Blank(s)	Blank(s)	Blank(s)	No radiation and/or cancer-directed surgery	2007	7.2 Adenocarcinoma with variants of esophagus
late-onset	Male	White	Married	Lower	EAC	15-50	Grade II	16	III	T3	N1	M0	Surgery performed	Yes	Yes	14	1	Alive or dead of other cause	8140/3: Adenocarcinoma, NOS	Blank(s)	Blank(s)	Blank(s)	Blank(s)	Radiation prior to surgery	2006	7.2 Adenocarcinoma with variants of esophagus
late-onset	Male	Others	Unmarried	Lower	ESCC	15-50	Grade II	16	IIB	T1	N1	M0	Surgery performed	None/Unknown	No/Unknown	18	1	Dead (attributable to this cancer dx)	8070/3: Squamous cell carcinoma, NOS	IIB	T1b	N1	M0	No radiation and/or cancer-directed surgery	2010	7.1 Squamous cell carcinoma with variants of esophagus
late-onset	Male	White	Unmarried	Lower	EAC	15-50	Grade II	16	I	T1	N0	M0	Surgery performed	Yes	Yes	20	1	Alive or dead of other cause	8140/3: Adenocarcinoma, NOS	IA	T1a	N0	M0	Radiation prior to surgery	2014	7.2 Adenocarcinoma with variants of esophagus
late-onset	Male	White	Unmarried	Lower	EAC	15-50	Grade II	16	IIB	T1	N1	M0	Surgery performed	Yes	Yes	24	1	Dead (attributable to this cancer dx)	8140/3: Adenocarcinoma, NOS	Blank(s)	Blank(s)	Blank(s)	Blank(s)	Radiation prior to surgery	2008	7.2 Adenocarcinoma with variants of esophagus
early-onset	Female	White	Married	Lower	EAC	15-50	Grade II	16	I	T1	N0	M0	Surgery performed	None/Unknown	No/Unknown	28	1	Dead (attributable to this cancer dx)	8140/3: Adenocarcinoma, NOS	Blank(s)	Blank(s)	Blank(s)	Blank(s)	No radiation and/or cancer-directed surgery	2009	7.2 Adenocarcinoma with variants of esophagus
late-onset	Male	White	Married	Lower	EAC	15-50	Grade II	16	I	T1	N0	M0	Surgery performed	None/Unknown	No/Unknown	47	1	Alive or dead of other cause	8140/3: Adenocarcinoma, NOS	Blank(s)	Blank(s)	Blank(s)	Blank(s)	No radiation and/or cancer-directed surgery	2009	7.2 Adenocarcinoma with variants of esophagus
early-onset	Male	Black	Unmarried	Lower	ESCC	15-50	Grade II	16	I	T1	N0	M0	Surgery performed	None/Unknown	No/Unknown	51	1	Dead (attributable to this cancer dx)	8070/3: Squamous cell carcinoma, NOS	Blank(s)	Blank(s)	Blank(s)	Blank(s)	No radiation and/or cancer-directed surgery	2005	7.1 Squamous cell carcinoma with variants of esophagus
late-onset	Male	White	Married	Lower	EAC	15-50	Grade II	16	I	T1	N0	M0	Surgery performed	None/Unknown	No/Unknown	63	1	Dead (attributable to this cancer dx)	8140/3: Adenocarcinoma, NOS	IA	T1b	N0	M0	No radiation and/or cancer-directed surgery	2010	7.2 Adenocarcinoma with variants of esophagus
late-onset	Male	White	Married	Lower	EAC	15-50	Grade II	16	I	T1	N0	M0	Surgery performed	None/Unknown	No/Unknown	83	0	Alive or dead of other cause	8140/3: Adenocarcinoma, NOS	IA	T1b	N0	M0	No radiation and/or cancer-directed surgery	2014	7.2 Adenocarcinoma with variants of esophagus
late-onset	Male	White	Married	Others	EAC	15-50	Grade II	16	I	T1	N0	M0	Surgery performed	None/Unknown	No/Unknown	97	0	Alive or dead of other cause	8140/3: Adenocarcinoma, NOS	IA	T1b	N0	M0	No radiation and/or cancer-directed surgery	2012	7.2 Adenocarcinoma with variants of esophagus
late-onset	Female	Black	Unmarried	Middle	ESCC	15-50	Grade II	16	I	T1	N0	M0	Surgery performed	None/Unknown	No/Unknown	103	0	Alive or dead of other cause	8070/3: Squamous cell carcinoma, NOS	Blank(s)	Blank(s)	Blank(s)	Blank(s)	No radiation and/or cancer-directed surgery	2008	7.1 Squamous cell carcinoma with variants of esophagus
late-onset	Female	Others	Married	Middle	ESCC	15-50	Grade II	16	IIB	T1	N1	M0	Surgery performed	Yes	Yes	105	0	Alive or dead of other cause	8070/3: Squamous cell carcinoma, NOS	IIB	T1b	N1	M0	Radiation prior to surgery	2012	7.1 Squamous cell carcinoma with variants of esophagus
late-onset	Male	White	Married	Lower	EAC	15-50	Grade II	16	I	T1	N0	M0	Surgery performed	None/Unknown	No/Unknown	116	1	Alive or dead of other cause	8140/3: Adenocarcinoma, NOS	Blank(s)	Blank(s)	Blank(s)	Blank(s)	No radiation and/or cancer-directed surgery	2004	7.2 Adenocarcinoma with variants of esophagus
late-onset	Female	White	Married	Middle	ESCC	15-50	Grade II	16	I	T1	N0	M0	Surgery performed	None/Unknown	No/Unknown	131	1	Alive or dead of other cause	8071/3: Squamous cell carcinoma, keratinizing, NOS	Blank(s)	Blank(s)	Blank(s)	Blank(s)	No radiation and/or cancer-directed surgery	2007	7.1 Squamous cell carcinoma with variants of esophagus
late-onset	Female	White	Married	Lower	EAC	15-50	Grade II	16	I	T1	N0	M0	Surgery performed	None/Unknown	No/Unknown	135	1	Alive or dead of other cause	8140/3: Adenocarcinoma, NOS	Blank(s)	Blank(s)	Blank(s)	Blank(s)	No radiation and/or cancer-directed surgery	2004	7.2 Adenocarcinoma with variants of esophagus
late-onset	Male	White	Married	Lower	EAC	15-50	Grade II	16	III	T3	N1	M0	Surgery performed	Yes	Yes	182	0	Alive or dead of other cause	8140/3: Adenocarcinoma, NOS	Blank(s)	Blank(s)	Blank(s)	Blank(s)	Radiation prior to surgery	2005	7.2 Adenocarcinoma with variants of esophagus
late-onset	Male	White	Unmarried	Lower	EAC	15-50	Grade II	16	I	T1	N0	M0	Surgery performed	None/Unknown	No/Unknown	191	0	Alive or dead of other cause	8140/3: Adenocarcinoma, NOS	Blank(s)	Blank(s)	Blank(s)	Blank(s)	No radiation and/or cancer-directed surgery	2005	7.2 Adenocarcinoma with variants of esophagus
early-onset	Male	White	Married	Lower	Others	15-50	Grade II	17	I	T1	N0	M0	Surgery performed	None/Unknown	No/Unknown	1	1	Alive or dead of other cause	8480/3: Mucinous adenocarcinoma	Blank(s)	Blank(s)	Blank(s)	Blank(s)	No radiation and/or cancer-directed surgery	2004	7.2 Adenocarcinoma with variants of esophagus
late-onset	Male	White	Married	Lower	EAC	15-50	Grade II	17	IIB	T2	N1	M0	Surgery performed	Yes	Yes	7	1	Dead (attributable to this cancer dx)	8140/3: Adenocarcinoma, NOS	Blank(s)	Blank(s)	Blank(s)	Blank(s)	Radiation prior to surgery	2009	7.2 Adenocarcinoma with variants of esophagus
late-onset	Female	White	Married	Upper	ESCC	15-50	Grade II	17	I	T1	N0	M0	Surgery performed	None/Unknown	No/Unknown	13	1	Dead (attributable to this cancer dx)	8070/3: Squamous cell carcinoma, NOS	Blank(s)	Blank(s)	Blank(s)	Blank(s)	No radiation and/or cancer-directed surgery	2005	7.1 Squamous cell carcinoma with variants of esophagus
early-onset	Male	White	Unmarried	Lower	EAC	15-50	Grade II	17	III	T3	N1	M0	Surgery performed	Yes	Yes	22	1	Alive or dead of other cause	8140/3: Adenocarcinoma, NOS	IIIA	T3	N1	M0	Radiation prior to surgery	2010	7.2 Adenocarcinoma with variants of esophagus
late-onset	Female	White	Married	Middle	ESCC	15-50	Grade II	17	I	T1	N0	M0	Surgery performed	None/Unknown	No/Unknown	25	1	Dead (attributable to this cancer dx)	8071/3: Squamous cell carcinoma, keratinizing, NOS	IB	T1b	N0	M0	No radiation and/or cancer-directed surgery	2013	7.1 Squamous cell carcinoma with variants of esophagus
late-onset	Male	White	Married	Lower	EAC	15-50	Grade II	17	I	T1	N0	M0	Surgery performed	None/Unknown	No/Unknown	71	0	Alive or dead of other cause	8140/3: Adenocarcinoma, NOS	IA	T1b	N0	M0	No radiation and/or cancer-directed surgery	2015	7.2 Adenocarcinoma with variants of esophagus
early-onset	Male	White	Married	Lower	EAC	15-50	Grade II	17	I	T1	N0	M0	Surgery performed	None/Unknown	No/Unknown	86	1	Dead (attributable to this cancer dx)	8140/3: Adenocarcinoma, NOS	Blank(s)	Blank(s)	Blank(s)	Blank(s)	No radiation and/or cancer-directed surgery	2005	7.2 Adenocarcinoma with variants of esophagus
late-onset	Male	Others	Married	Middle	ESCC	15-50	Grade II	17	I	T1	N0	M0	Surgery performed	None/Unknown	No/Unknown	100	1	Alive or dead of other cause	8070/3: Squamous cell carcinoma, NOS	Blank(s)	Blank(s)	Blank(s)	Blank(s)	No radiation and/or cancer-directed surgery	2006	7.1 Squamous cell carcinoma with variants of esophagus
late-onset	Male	White	Married	Lower	EAC	15-50	Grade II	17	I	T1	N0	M0	Surgery performed	None/Unknown	No/Unknown	167	0	Alive or dead of other cause	8140/3: Adenocarcinoma, NOS	Blank(s)	Blank(s)	Blank(s)	Blank(s)	No radiation and/or cancer-directed surgery	2007	7.2 Adenocarcinoma with variants of esophagus
late-onset	Male	White	Married	Lower	EAC	15-50	Grade II	18	IIB	T1	N1	M0	Surgery performed	None/Unknown	No/Unknown	1	1	Dead (attributable to this cancer dx)	8140/3: Adenocarcinoma, NOS	IIB	T1b	N1	M0	No radiation and/or cancer-directed surgery	2011	7.2 Adenocarcinoma with variants of esophagus
late-onset	Male	White	Married	Lower	EAC	15-50	Grade II	18	III	T3	N1	M0	Surgery performed	Yes	Yes	10	1	Dead (attributable to this cancer dx)	8140/3: Adenocarcinoma, NOS	IIIA	T3	N1	M0	Radiation prior to surgery	2014	7.2 Adenocarcinoma with variants of esophagus
late-onset	Female	White	Unmarried	Lower	EAC	15-50	Grade II	18	I	T1	N0	M0	Surgery performed	None/Unknown	No/Unknown	13	1	Dead (attributable to this cancer dx)	8140/3: Adenocarcinoma, NOS	Blank(s)	Blank(s)	Blank(s)	Blank(s)	No radiation and/or cancer-directed surgery	2007	7.2 Adenocarcinoma with variants of esophagus
late-onset	Male	White	Married	Lower	EAC	15-50	Grade II	18	III	T3	N1	M0	Surgery performed	None/Unknown	Yes	15	1	Dead (attributable to this cancer dx)	8140/3: Adenocarcinoma, NOS	IIIB	T3	N2	M0	No radiation and/or cancer-directed surgery	2012	7.2 Adenocarcinoma with variants of esophagus
late-onset	Male	White	Married	Middle	EAC	15-50	Grade II	18	I	T1	N0	M0	Surgery performed	None/Unknown	No/Unknown	28	1	Dead (attributable to this cancer dx)	8140/3: Adenocarcinoma, NOS	Blank(s)	Blank(s)	Blank(s)	Blank(s)	No radiation and/or cancer-directed surgery	2004	7.2 Adenocarcinoma with variants of esophagus
late-onset	Male	White	Unmarried	Middle	ESCC	15-50	Grade II	18	IIB	T2	N1	M0	Surgery performed	None/Unknown	No/Unknown	37	1	Dead (attributable to this cancer dx)	8070/3: Squamous cell carcinoma, NOS	Blank(s)	Blank(s)	Blank(s)	Blank(s)	No radiation and/or cancer-directed surgery	2004	7.1 Squamous cell carcinoma with variants of esophagus
late-onset	Male	White	Unmarried	Lower	EAC	15-50	Grade II	18	IIA	T3	N0	M0	Surgery performed	Yes	Yes	39	1	Alive or dead of other cause	8140/3: Adenocarcinoma, NOS	Blank(s)	Blank(s)	Blank(s)	Blank(s)	Radiation prior to surgery	2005	7.2 Adenocarcinoma with variants of esophagus
late-onset	Male	White	Unmarried	Middle	ESCC	15-50	Grade II	18	I	T1	N0	M0	Surgery performed	None/Unknown	No/Unknown	45	1	Alive or dead of other cause	8070/3: Squamous cell carcinoma, NOS	Blank(s)	Blank(s)	Blank(s)	Blank(s)	No radiation and/or cancer-directed surgery	2004	7.1 Squamous cell carcinoma with variants of esophagus
early-onset	Female	White	Married	Lower	EAC	15-50	Grade II	18	III	T3	N1	M0	Surgery performed	None/Unknown	Yes	47	1	Dead (attributable to this cancer dx)	8140/3: Adenocarcinoma, NOS	IIIA	T3	N1	M0	No radiation and/or cancer-directed surgery	2015	7.2 Adenocarcinoma with variants of esophagus
late-onset	Male	White	Unmarried	Lower	EAC	15-50	Grade II	18	IIA	T2	N0	M0	Surgery performed	Yes	Yes	49	1	Dead (attributable to this cancer dx)	8140/3: Adenocarcinoma, NOS	IB	T2	N0	M0	Radiation after surgery	2012	7.2 Adenocarcinoma with variants of esophagus
late-onset	Male	White	Married	Others	EAC	15-50	Grade II	18	I	T1	N0	M0	Surgery performed	None/Unknown	No/Unknown	68	0	Alive or dead of other cause	8140/3: Adenocarcinoma, NOS	IA	T1b	N0	M0	No radiation and/or cancer-directed surgery	2011	7.2 Adenocarcinoma with variants of esophagus
late-onset	Female	White	Married	Lower	EAC	15-50	Grade II	18	IIA	T3	N0	M0	Surgery performed	None/Unknown	No/Unknown	76	1	Dead (attributable to this cancer dx)	8140/3: Adenocarcinoma, NOS	Blank(s)	Blank(s)	Blank(s)	Blank(s)	No radiation and/or cancer-directed surgery	2008	7.2 Adenocarcinoma with variants of esophagus
late-onset	Male	White	Married	Lower	EAC	15-50	Grade II	18	I	T1	N0	M0	Surgery performed	None/Unknown	No/Unknown	78	0	Alive or dead of other cause	8140/3: Adenocarcinoma, NOS	IA	T1a	N0	M0	No radiation and/or cancer-directed surgery	2014	7.2 Adenocarcinoma with variants of esophagus
late-onset	Male	Black	Unmarried	Lower	EAC	15-50	Grade II	18	I	T1	N0	M0	Surgery performed	None/Unknown	No/Unknown	80	0	Alive or dead of other cause	8140/3: Adenocarcinoma, NOS	IA	T1a	N0	M0	No radiation and/or cancer-directed surgery	2014	7.2 Adenocarcinoma with variants of esophagus
late-onset	Male	White	Married	Lower	ESCC	15-50	Grade II	18	III	T3	N1	M0	Surgery performed	Yes	Yes	92	0	Alive or dead of other cause	8070/3: Squamous cell carcinoma, NOS	IIIA	T3	N1	M0	Radiation prior to surgery	2013	7.1 Squamous cell carcinoma with variants of esophagus
late-onset	Male	Black	Married	Lower	ESCC	15-50	Grade II	18	IIB	T1	N1	M0	Surgery performed	None/Unknown	No/Unknown	100	0	Alive or dead of other cause	8070/3: Squamous cell carcinoma, NOS	IIB	T1b	N1	M0	No radiation and/or cancer-directed surgery	2012	7.1 Squamous cell carcinoma with variants of esophagus
late-onset	Female	White	Unmarried	Upper	ESCC	15-50	Grade II	18	I	T1	N0	M0	Surgery performed	None/Unknown	No/Unknown	124	1	Alive or dead of other cause	8070/3: Squamous cell carcinoma, NOS	Blank(s)	Blank(s)	Blank(s)	Blank(s)	No radiation and/or cancer-directed surgery	2004	7.1 Squamous cell carcinoma with variants of esophagus
early-onset	Male	White	Married	Lower	EAC	15-50	Grade II	18	I	T1	N0	M0	Surgery performed	None/Unknown	No/Unknown	125	0	Alive or dead of other cause	8140/3: Adenocarcinoma, NOS	IA	T1b	N0	M0	No radiation and/or cancer-directed surgery	2010	7.2 Adenocarcinoma with variants of esophagus
late-onset	Male	White	Married	Lower	EAC	15-50	Grade II	18	I	T1	N0	M0	Surgery performed	None/Unknown	No/Unknown	127	1	Alive or dead of other cause	8140/3: Adenocarcinoma, NOS	Blank(s)	Blank(s)	Blank(s)	Blank(s)	No radiation and/or cancer-directed surgery	2009	7.2 Adenocarcinoma with variants of esophagus
late-onset	Male	White	Married	Lower	EAC	15-50	Grade II	18	I	T1	N0	M0	Surgery performed	None/Unknown	No/Unknown	134	0	Alive or dead of other cause	8140/3: Adenocarcinoma, NOS	Blank(s)	Blank(s)	Blank(s)	Blank(s)	No radiation and/or cancer-directed surgery	2009	7.2 Adenocarcinoma with variants of esophagus
late-onset	Female	White	Unmarried	Lower	ESCC	15-50	Grade II	18	I	T1	N0	M0	Surgery performed	None/Unknown	No/Unknown	140	1	Alive or dead of other cause	8070/3: Squamous cell carcinoma, NOS	Blank(s)	Blank(s)	Blank(s)	Blank(s)	No radiation and/or cancer-directed surgery	2006	7.1 Squamous cell carcinoma with variants of esophagus
late-onset	Male	White	Married	Lower	EAC	15-50	Grade II	18	I	T1	N0	M0	Surgery performed	None/Unknown	No/Unknown	153	0	Alive or dead of other cause	8140/3: Adenocarcinoma, NOS	Blank(s)	Blank(s)	Blank(s)	Blank(s)	No radiation and/or cancer-directed surgery	2008	7.2 Adenocarcinoma with variants of esophagus
late-onset	Female	White	Unmarried	Middle	EAC	15-50	Grade II	18	IIA	T2	N0	M0	Surgery performed	None/Unknown	No/Unknown	197	0	Alive or dead of other cause	8140/3: Adenocarcinoma, NOS	Blank(s)	Blank(s)	Blank(s)	Blank(s)	No radiation and/or cancer-directed surgery	2004	7.2 Adenocarcinoma with variants of esophagus
late-onset	Male	Black	Unmarried	Others	Others	15-50	Grade II	18	I	T1	N0	M0	Surgery performed	None/Unknown	No/Unknown	200	0	Alive or dead of other cause	8574/3: Adenocarcinoma with neuroendocrine differentiation	Blank(s)	Blank(s)	Blank(s)	Blank(s)	No radiation and/or cancer-directed surgery	2004	7.2 Adenocarcinoma with variants of esophagus
late-onset	Male	White	Married	Lower	EAC	15-50	Grade II	19	III	T3	N1	M0	Surgery performed	Yes	Yes	6	1	Dead (attributable to this cancer dx)	8140/3: Adenocarcinoma, NOS	Blank(s)	Blank(s)	Blank(s)	Blank(s)	Radiation prior to surgery	2004	7.2 Adenocarcinoma with variants of esophagus
late-onset	Male	White	Unmarried	Lower	EAC	15-50	Grade II	19	III	T4	N1	M0	Surgery performed	None/Unknown	No/Unknown	13	1	Dead (attributable to this cancer dx)	8140/3: Adenocarcinoma, NOS	IIIC	T4a	N3	M0	No radiation and/or cancer-directed surgery	2010	7.2 Adenocarcinoma with variants of esophagus
late-onset	Male	White	Unmarried	Middle	ESCC	15-50	Grade II	19	I	T1	N0	M0	Surgery performed	None/Unknown	No/Unknown	20	1	Dead (attributable to this cancer dx)	8070/3: Squamous cell carcinoma, NOS	Blank(s)	Blank(s)	Blank(s)	Blank(s)	No radiation and/or cancer-directed surgery	2006	7.1 Squamous cell carcinoma with variants of esophagus
late-onset	Male	White	Married	Lower	EAC	15-50	Grade II	19	IIA	T2	N0	M0	Surgery performed	Yes	Yes	29	1	Dead (attributable to this cancer dx)	8263/3: Adenocarcinoma in tubulovillous adenoma	Blank(s)	Blank(s)	Blank(s)	Blank(s)	Radiation after surgery	2008	7.2 Adenocarcinoma with variants of esophagus
late-onset	Male	White	Married	Lower	EAC	15-50	Grade II	19	IIB	T2	N1	M0	Surgery performed	Yes	Yes	30	1	Dead (attributable to this cancer dx)	8140/3: Adenocarcinoma, NOS	IIB	T2	N1	M0	Radiation prior to surgery	2010	7.2 Adenocarcinoma with variants of esophagus
late-onset	Male	White	Married	Others	EAC	15-50	Grade II	19	I	T1	N0	M0	Surgery performed	None/Unknown	No/Unknown	33	1	Dead (attributable to this cancer dx)	8140/3: Adenocarcinoma, NOS	Blank(s)	Blank(s)	Blank(s)	Blank(s)	No radiation and/or cancer-directed surgery	2004	7.2 Adenocarcinoma with variants of esophagus
late-onset	Female	White	Married	Lower	EAC	15-50	Grade II	19	IIA	T2	N0	M0	Surgery performed	Yes	Yes	70	1	Dead (attributable to this cancer dx)	8140/3: Adenocarcinoma, NOS	Blank(s)	Blank(s)	Blank(s)	Blank(s)	Radiation prior to surgery	2009	7.2 Adenocarcinoma with variants of esophagus
late-onset	Male	White	Unmarried	Upper	EAC	15-50	Grade II	19	I	T1	N0	M0	Surgery performed	None/Unknown	No/Unknown	107	1	Dead (attributable to this cancer dx)	8140/3: Adenocarcinoma, NOS	IA	T1b	N0	M0	No radiation and/or cancer-directed surgery	2010	7.2 Adenocarcinoma with variants of esophagus
late-onset	Male	White	Married	Lower	EAC	15-50	Grade II	19	IIB	T2	N1	M0	Surgery performed	Yes	Yes	112	0	Alive or dead of other cause	8140/3: Adenocarcinoma, NOS	IIB	T2	N1	M0	Radiation prior to surgery	2011	7.2 Adenocarcinoma with variants of esophagus
late-onset	Male	White	Married	Lower	EAC	15-50	Grade II	19	I	T1	N0	M0	Surgery performed	None/Unknown	No/Unknown	113	0	Alive or dead of other cause	8140/3: Adenocarcinoma, NOS	IA	T1a	N0	M0	No radiation and/or cancer-directed surgery	2011	7.2 Adenocarcinoma with variants of esophagus
late-onset	Male	White	Married	Lower	EAC	15-50	Grade II	19	I	T1	N0	M0	Surgery performed	None/Unknown	No/Unknown	176	0	Alive or dead of other cause	8140/3: Adenocarcinoma, NOS	Blank(s)	Blank(s)	Blank(s)	Blank(s)	No radiation and/or cancer-directed surgery	2006	7.2 Adenocarcinoma with variants of esophagus
late-onset	Male	Black	Married	Upper	ESCC	15-50	Grade II	20	III	T4	N0	M0	Surgery performed	None/Unknown	No/Unknown	1	1	Dead (attributable to this cancer dx)	8070/3: Squamous cell carcinoma, NOS	Blank(s)	Blank(s)	Blank(s)	Blank(s)	No radiation and/or cancer-directed surgery	2004	7.1 Squamous cell carcinoma with variants of esophagus
late-onset	Male	White	Married	Lower	EAC	15-50	Grade II	20	III	T3	N1	M0	Surgery performed	None/Unknown	No/Unknown	1	1	Dead (attributable to this cancer dx)	8140/3: Adenocarcinoma, NOS	IIIB	T3	N2	M0	No radiation and/or cancer-directed surgery	2010	7.2 Adenocarcinoma with variants of esophagus
late-onset	Male	White	Unmarried	Lower	EAC	15-50	Grade II	20	IIA	T2	N0	M0	Surgery performed	None/Unknown	No/Unknown	1	1	Dead (attributable to this cancer dx)	8140/3: Adenocarcinoma, NOS	Blank(s)	Blank(s)	Blank(s)	Blank(s)	No radiation and/or cancer-directed surgery	2009	7.2 Adenocarcinoma with variants of esophagus
late-onset	Male	White	Married	Lower	EAC	15-50	Grade II	20	IIB	T1	N1	M0	Surgery performed	None/Unknown	No/Unknown	2	1	Alive or dead of other cause	8140/3: Adenocarcinoma, NOS	Blank(s)	Blank(s)	Blank(s)	Blank(s)	No radiation and/or cancer-directed surgery	2009	7.2 Adenocarcinoma with variants of esophagus
late-onset	Male	Black	Married	Upper	ESCC	15-50	Grade II	20	III	T4	N1	M0	Surgery performed	None/Unknown	No/Unknown	3	1	Dead (attributable to this cancer dx)	8070/3: Squamous cell carcinoma, NOS	Blank(s)	Blank(s)	Blank(s)	Blank(s)	No radiation and/or cancer-directed surgery	2008	7.1 Squamous cell carcinoma with variants of esophagus
late-onset	Male	White	Unmarried	Lower	ESCC	15-50	Grade II	20	IIB	T1	N1	M0	Surgery performed	None/Unknown	No/Unknown	3	1	Dead (attributable to this cancer dx)	8070/3: Squamous cell carcinoma, NOS	IIB	T1NOS	N1	M0	No radiation and/or cancer-directed surgery	2010	7.1 Squamous cell carcinoma with variants of esophagus
early-onset	Male	White	Unmarried	Lower	EAC	15-50	Grade II	20	IIB	T2	N1	M0	Surgery performed	None/Unknown	No/Unknown	3	1	Dead (attributable to this cancer dx)	8140/3: Adenocarcinoma, NOS	IIIA	T2	N2	M0	No radiation and/or cancer-directed surgery	2012	7.2 Adenocarcinoma with variants of esophagus
late-onset	Female	Black	Unmarried	Middle	ESCC	15-50	Grade II	20	III	T3	N1	M0	Surgery performed	Yes	Yes	4	1	Dead (attributable to this cancer dx)	8070/3: Squamous cell carcinoma, NOS	Blank(s)	Blank(s)	Blank(s)	Blank(s)	Radiation prior to surgery	2009	7.1 Squamous cell carcinoma with variants of esophagus
late-onset	Male	White	Married	Lower	EAC	15-50	Grade II	20	IIA	T2	N0	M0	Surgery performed	Yes	Yes	4	1	Dead (attributable to this cancer dx)	8140/3: Adenocarcinoma, NOS	IB	T2	N0	M0	Radiation prior to surgery	2013	7.2 Adenocarcinoma with variants of esophagus
late-onset	Female	White	Unmarried	Lower	EAC	15-50	Grade II	20	III	T3	N1	M0	Surgery performed	None/Unknown	No/Unknown	4	1	Dead (attributable to this cancer dx)	8140/3: Adenocarcinoma, NOS	Blank(s)	Blank(s)	Blank(s)	Blank(s)	No radiation and/or cancer-directed surgery	2004	7.2 Adenocarcinoma with variants of esophagus
late-onset	Male	White	Unmarried	Middle	EAC	15-50	Grade II	20	III	T3	N1	M0	Surgery performed	Yes	Yes	5	1	Alive or dead of other cause	8140/3: Adenocarcinoma, NOS	Blank(s)	Blank(s)	Blank(s)	Blank(s)	Radiation prior to surgery	2007	7.2 Adenocarcinoma with variants of esophagus
late-onset	Male	Black	Married	Upper	ESCC	15-50	Grade II	20	IIA	T2	N0	M0	Surgery performed	Yes	Yes	7	1	Dead (missing/unknown COD)	8070/3: Squamous cell carcinoma, NOS	IIB	T2	N0	M0	Radiation prior to surgery	2014	7.1 Squamous cell carcinoma with variants of esophagus
late-onset	Male	White	Married	Lower	EAC	15-50	Grade II	20	III	T3	N1	M0	Surgery performed	Yes	Yes	7	1	Dead (attributable to this cancer dx)	8140/3: Adenocarcinoma, NOS	IIIA	T3	N1	M0	Radiation prior to surgery	2010	7.2 Adenocarcinoma with variants of esophagus
late-onset	Male	White	Married	Lower	EAC	15-50	Grade II	20	IIA	T3	N0	M0	Surgery performed	Yes	Yes	7	1	Alive or dead of other cause	8140/3: Adenocarcinoma, NOS	Blank(s)	Blank(s)	Blank(s)	Blank(s)	Radiation prior to surgery	2007	7.2 Adenocarcinoma with variants of esophagus
late-onset	Male	White	Married	Lower	EAC	15-50	Grade II	20	I	T1	N0	M0	Surgery performed	Yes	Yes	7	1	Dead (attributable to this cancer dx)	8140/3: Adenocarcinoma, NOS	IA	T1NOS	N0	M0	Radiation after surgery	2014	7.2 Adenocarcinoma with variants of esophagus
late-onset	Male	Black	Married	Middle	ESCC	15-50	Grade II	20	IIA	T2	N0	M0	Surgery performed	None/Unknown	No/Unknown	9	1	Dead (attributable to this cancer dx)	8070/3: Squamous cell carcinoma, NOS	Blank(s)	Blank(s)	Blank(s)	Blank(s)	No radiation and/or cancer-directed surgery	2006	7.1 Squamous cell carcinoma with variants of esophagus
early-onset	Male	White	Married	Lower	EAC	15-50	Grade II	20	III	T3	N1	M0	Surgery performed	Yes	Yes	10	0	Alive or dead of other cause	8140/3: Adenocarcinoma, NOS	IIIB	T3	N2	M0	Radiation prior to surgery	2015	7.2 Adenocarcinoma with variants of esophagus
late-onset	Female	White	Married	Middle	ESCC	15-50	Grade II	20	III	T3	N1	M0	Surgery performed	Yes	Yes	10	1	Dead (attributable to this cancer dx)	8070/3: Squamous cell carcinoma, NOS	Blank(s)	Blank(s)	Blank(s)	Blank(s)	Radiation prior to surgery	2009	7.1 Squamous cell carcinoma with variants of esophagus
late-onset	Female	White	Married	Lower	EAC	15-50	Grade II	20	I	T1	N0	M0	Surgery performed	None/Unknown	No/Unknown	10	1	Alive or dead of other cause	8140/3: Adenocarcinoma, NOS	Blank(s)	Blank(s)	Blank(s)	Blank(s)	No radiation and/or cancer-directed surgery	2006	7.2 Adenocarcinoma with variants of esophagus
late-onset	Male	White	Married	Lower	Others	15-50	Grade II	20	III	T3	N1	M0	Surgery performed	None/Unknown	Yes	10	1	Dead (attributable to this cancer dx)	8480/3: Mucinous adenocarcinoma	Blank(s)	Blank(s)	Blank(s)	Blank(s)	No radiation and/or cancer-directed surgery	2005	7.2 Adenocarcinoma with variants of esophagus
late-onset	Male	White	Married	Lower	EAC	15-50	Grade II	20	I	T1	N0	M0	Surgery performed	Yes	Yes	11	1	Alive or dead of other cause	8140/3: Adenocarcinoma, NOS	IA	T1b	N0	M0	Radiation after surgery	2010	7.2 Adenocarcinoma with variants of esophagus
late-onset	Male	White	Married	Lower	EAC	15-50	Grade II	20	III	T3	N1	M0	Surgery performed	Yes	Yes	12	1	Dead (attributable to this cancer dx)	8140/3: Adenocarcinoma, NOS	IIIA	T3	N1	M0	Radiation prior to surgery	2015	7.2 Adenocarcinoma with variants of esophagus
late-onset	Male	White	Married	Middle	ESCC	15-50	Grade II	20	IIA	T3	N0	M0	Surgery performed	Yes	Yes	13	1	Dead (attributable to this cancer dx)	8071/3: Squamous cell carcinoma, keratinizing, NOS	IIB	T3	N0	M0	Radiation prior to surgery	2012	7.1 Squamous cell carcinoma with variants of esophagus
late-onset	Male	White	Unmarried	Lower	EAC	15-50	Grade II	20	IIB	T1	N1	M0	Surgery performed	None/Unknown	No/Unknown	14	1	Dead (attributable to this cancer dx)	8140/3: Adenocarcinoma, NOS	Blank(s)	Blank(s)	Blank(s)	Blank(s)	No radiation and/or cancer-directed surgery	2008	7.2 Adenocarcinoma with variants of esophagus
late-onset	Male	White	Married	Lower	EAC	15-50	Grade II	20	IIA	T3	N0	M0	Surgery performed	Yes	Yes	15	1	Dead (attributable to this cancer dx)	8140/3: Adenocarcinoma, NOS	IIB	T3	N0	M0	Radiation prior to surgery	2011	7.2 Adenocarcinoma with variants of esophagus
late-onset	Male	White	Married	Lower	EAC	15-50	Grade II	20	III	T3	N1	M0	Surgery performed	None/Unknown	No/Unknown	16	1	Dead (attributable to this cancer dx)	8140/3: Adenocarcinoma, NOS	IIIA	T3	N1	M0	No radiation and/or cancer-directed surgery	2011	7.2 Adenocarcinoma with variants of esophagus
late-onset	Male	White	Married	Lower	EAC	15-50	Grade II	20	III	T3	N1	M0	Surgery performed	Yes	Yes	18	1	Dead (attributable to this cancer dx)	8140/3: Adenocarcinoma, NOS	Blank(s)	Blank(s)	Blank(s)	Blank(s)	Radiation prior to surgery	2007	7.2 Adenocarcinoma with variants of esophagus
late-onset	Male	White	Unmarried	Lower	EAC	15-50	Grade II	20	III	T3	N1	M0	Surgery performed	None/Unknown	Yes	19	1	Dead (attributable to this cancer dx)	8140/3: Adenocarcinoma, NOS	Blank(s)	Blank(s)	Blank(s)	Blank(s)	No radiation and/or cancer-directed surgery	2008	7.2 Adenocarcinoma with variants of esophagus
late-onset	Male	White	Married	Lower	EAC	15-50	Grade II	20	I	T1	N0	M0	Surgery performed	None/Unknown	No/Unknown	20	1	Dead (attributable to this cancer dx)	8140/3: Adenocarcinoma, NOS	IA	T1b	N0	M0	No radiation and/or cancer-directed surgery	2014	7.2 Adenocarcinoma with variants of esophagus
late-onset	Male	White	Married	Lower	EAC	15-50	Grade II	20	I	T1	N0	M0	Surgery performed	None/Unknown	No/Unknown	20	1	Alive or dead of other cause	8140/3: Adenocarcinoma, NOS	Blank(s)	Blank(s)	Blank(s)	Blank(s)	No radiation and/or cancer-directed surgery	2006	7.2 Adenocarcinoma with variants of esophagus
late-onset	Male	White	Married	Upper	ESCC	15-50	Grade II	20	I	T1	N0	M0	Surgery performed	Yes	Yes	21	1	Dead (attributable to this cancer dx)	8070/3: Squamous cell carcinoma, NOS	Blank(s)	Blank(s)	Blank(s)	Blank(s)	Radiation prior to surgery	2006	7.1 Squamous cell carcinoma with variants of esophagus
late-onset	Male	White	Married	Lower	EAC	15-50	Grade II	20	I	T1	N0	M0	Surgery performed	None/Unknown	No/Unknown	21	1	Alive or dead of other cause	8140/3: Adenocarcinoma, NOS	IA	T1a	N0	M0	No radiation and/or cancer-directed surgery	2014	7.2 Adenocarcinoma with variants of esophagus
late-onset	Female	White	Married	Lower	EAC	15-50	Grade II	20	IIB	T2	N1	M0	Surgery performed	Yes	Yes	22	1	Dead (attributable to this cancer dx)	8140/3: Adenocarcinoma, NOS	IIB	T2	N1	M0	Radiation prior to surgery	2014	7.2 Adenocarcinoma with variants of esophagus
late-onset	Male	White	Married	Lower	EAC	15-50	Grade II	20	I	T1	N0	M0	Surgery performed	Yes	Yes	23	1	Dead (attributable to this cancer dx)	8140/3: Adenocarcinoma, NOS	Blank(s)	Blank(s)	Blank(s)	Blank(s)	Radiation prior to surgery	2009	7.2 Adenocarcinoma with variants of esophagus
late-onset	Male	White	Married	Lower	EAC	15-50	Grade II	20	IIB	T1	N1	M0	Surgery performed	Yes	Yes	23	1	Dead (attributable to this cancer dx)	8140/3: Adenocarcinoma, NOS	Blank(s)	Blank(s)	Blank(s)	Blank(s)	Radiation after surgery	2008	7.2 Adenocarcinoma with variants of esophagus
late-onset	Male	White	Married	Lower	EAC	15-50	Grade II	20	IIA	T3	N0	M0	Surgery performed	Yes	Yes	24	1	Dead (attributable to this cancer dx)	8140/3: Adenocarcinoma, NOS	IIB	T3	N0	M0	Radiation prior to surgery	2012	7.2 Adenocarcinoma with variants of esophagus
late-onset	Female	White	Unmarried	Others	ESCC	15-50	Grade II	20	I	T1	N0	M0	Surgery performed	None/Unknown	No/Unknown	24	1	Alive or dead of other cause	8071/3: Squamous cell carcinoma, keratinizing, NOS	IB	T1NOS	N0	M0	No radiation and/or cancer-directed surgery	2011	7.1 Squamous cell carcinoma with variants of esophagus
late-onset	Male	White	Married	Lower	EAC	15-50	Grade II	20	IIB	T1	N1	M0	Surgery performed	None/Unknown	No/Unknown	24	1	Dead (attributable to this cancer dx)	8140/3: Adenocarcinoma, NOS	Blank(s)	Blank(s)	Blank(s)	Blank(s)	No radiation and/or cancer-directed surgery	2004	7.2 Adenocarcinoma with variants of esophagus
late-onset	Male	White	Married	Lower	Others	15-50	Grade II	20	I	T1	N0	M0	Surgery performed	None/Unknown	No/Unknown	24	1	Alive or dead of other cause	8481/3: Mucin-producing adenocarcinoma	IA	T1b	N0	M0	No radiation and/or cancer-directed surgery	2014	7.2 Adenocarcinoma with variants of esophagus
late-onset	Male	White	Married	Lower	EAC	15-50	Grade II	20	I	T1	N0	M0	Surgery performed	None/Unknown	No/Unknown	26	1	Dead (attributable to this cancer dx)	8140/3: Adenocarcinoma, NOS	IA	T1b	N0	M0	No radiation and/or cancer-directed surgery	2010	7.2 Adenocarcinoma with variants of esophagus
late-onset	Male	White	Married	Lower	EAC	15-50	Grade II	20	IIB	T1	N1	M0	Surgery performed	None/Unknown	No/Unknown	27	1	Dead (attributable to this cancer dx)	8140/3: Adenocarcinoma, NOS	IIB	T1b	N1	M0	No radiation and/or cancer-directed surgery	2010	7.2 Adenocarcinoma with variants of esophagus
late-onset	Male	White	Married	Lower	EAC	15-50	Grade II	20	III	T3	N1	M0	Surgery performed	Yes	Yes	29	1	Dead (attributable to this cancer dx)	8140/3: Adenocarcinoma, NOS	Blank(s)	Blank(s)	Blank(s)	Blank(s)	Radiation prior to surgery	2006	7.2 Adenocarcinoma with variants of esophagus
late-onset	Male	White	Married	Middle	EAC	15-50	Grade II	20	IIA	T3	N0	M0	Surgery performed	Yes	Yes	30	1	Dead (attributable to this cancer dx)	8140/3: Adenocarcinoma, NOS	Blank(s)	Blank(s)	Blank(s)	Blank(s)	Radiation prior to surgery	2007	7.2 Adenocarcinoma with variants of esophagus
late-onset	Male	White	Married	Lower	EAC	15-50	Grade II	20	I	T1	N0	M0	Surgery performed	None/Unknown	No/Unknown	30	1	Alive or dead of other cause	8140/3: Adenocarcinoma, NOS	IA	T1a	N0	M0	No radiation and/or cancer-directed surgery	2011	7.2 Adenocarcinoma with variants of esophagus
late-onset	Male	White	Unmarried	Others	EAC	15-50	Grade II	20	I	T1	N0	M0	Surgery performed	None/Unknown	No/Unknown	32	0	Alive or dead of other cause	8140/3: Adenocarcinoma, NOS	IA	T1a	N0	M0	No radiation and/or cancer-directed surgery	2012	7.2 Adenocarcinoma with variants of esophagus
late-onset	Male	White	Married	Others	ESCC	15-50	Grade II	20	I	T1	N0	M0	Surgery performed	Yes	Yes	32	1	Dead (attributable to this cancer dx)	8070/3: Squamous cell carcinoma, NOS	IB	T1NOS	N0	M0	Radiation prior to surgery	2011	7.1 Squamous cell carcinoma with variants of esophagus
late-onset	Male	White	Married	Lower	ESCC	15-50	Grade II	20	I	T1	N0	M0	Surgery performed	None/Unknown	Yes	32	1	Dead (attributable to this cancer dx)	8050/3: Papillary carcinoma, NOS	IA	T1b	N0	M0	No radiation and/or cancer-directed surgery	2012	7.1 Squamous cell carcinoma with variants of esophagus
late-onset	Male	White	Married	Lower	EAC	15-50	Grade II	20	I	T1	N0	M0	Surgery performed	None/Unknown	No/Unknown	32	1	Dead (attributable to this cancer dx)	8140/3: Adenocarcinoma, NOS	IA	T1b	N0	M0	No radiation and/or cancer-directed surgery	2011	7.2 Adenocarcinoma with variants of esophagus
early-onset	Male	White	Married	Lower	EAC	15-50	Grade II	20	IIB	T1	N1	M0	Surgery performed	Yes	Yes	33	0	Alive or dead of other cause	8140/3: Adenocarcinoma, NOS	IIB	T1b	N1	M0	Radiation prior to surgery	2015	7.2 Adenocarcinoma with variants of esophagus
late-onset	Female	White	Unmarried	Lower	EAC	15-50	Grade II	20	I	T1	N0	M0	Surgery performed	None/Unknown	No/Unknown	33	1	Alive or dead of other cause	8140/3: Adenocarcinoma, NOS	Blank(s)	Blank(s)	Blank(s)	Blank(s)	No radiation and/or cancer-directed surgery	2009	7.2 Adenocarcinoma with variants of esophagus
late-onset	Male	Others	Married	Lower	EAC	15-50	Grade II	20	IIA	T2	N0	M0	Surgery performed	Yes	Yes	34	1	Alive or dead of other cause	8140/3: Adenocarcinoma, NOS	Blank(s)	Blank(s)	Blank(s)	Blank(s)	Radiation prior to surgery	2005	7.2 Adenocarcinoma with variants of esophagus
late-onset	Male	Others	Married	Lower	ESCC	15-50	Grade II	20	IIB	T1	N1	M0	Surgery performed	Yes	Yes	35	1	Dead (attributable to this cancer dx)	8070/3: Squamous cell carcinoma, NOS	Blank(s)	Blank(s)	Blank(s)	Blank(s)	Radiation prior to surgery	2008	7.1 Squamous cell carcinoma with variants of esophagus
late-onset	Male	White	Married	Lower	EAC	15-50	Grade II	20	IIB	T2	N1	M0	Surgery performed	Yes	Yes	36	1	Dead (attributable to this cancer dx)	8140/3: Adenocarcinoma, NOS	Blank(s)	Blank(s)	Blank(s)	Blank(s)	Radiation prior to surgery	2006	7.2 Adenocarcinoma with variants of esophagus
late-onset	Male	White	Married	Lower	EAC	15-50	Grade II	20	IIA	T3	N0	M0	Surgery performed	Yes	Yes	37	1	Dead (attributable to this cancer dx)	8140/3: Adenocarcinoma, NOS	Blank(s)	Blank(s)	Blank(s)	Blank(s)	Radiation prior to surgery	2008	7.2 Adenocarcinoma with variants of esophagus
late-onset	Male	White	Married	Lower	EAC	15-50	Grade II	20	III	T3	N1	M0	Surgery performed	None/Unknown	Yes	38	1	Alive or dead of other cause	8140/3: Adenocarcinoma, NOS	IIIA	T3	N1	M0	No radiation and/or cancer-directed surgery	2010	7.2 Adenocarcinoma with variants of esophagus
late-onset	Male	Others	Married	Others	ESCC	15-50	Grade II	20	III	T3	N1	M0	Surgery performed	Yes	Yes	39	1	Dead (attributable to this cancer dx)	8070/3: Squamous cell carcinoma, NOS	IIIA	T3	N1	M0	Radiation prior to surgery	2013	7.1 Squamous cell carcinoma with variants of esophagus
early-onset	Male	White	Married	Others	EAC	15-50	Grade II	20	I	T1	N0	M0	Surgery performed	None/Unknown	No/Unknown	40	1	Dead (attributable to this cancer dx)	8140/3: Adenocarcinoma, NOS	Blank(s)	Blank(s)	Blank(s)	Blank(s)	No radiation and/or cancer-directed surgery	2004	7.2 Adenocarcinoma with variants of esophagus
late-onset	Male	White	Unmarried	Lower	EAC	15-50	Grade II	20	I	T1	N0	M0	Surgery performed	Yes	Yes	42	1	Dead (attributable to this cancer dx)	8140/3: Adenocarcinoma, NOS	IA	T1b	N0	M0	Radiation after surgery	2013	7.2 Adenocarcinoma with variants of esophagus
late-onset	Male	White	Married	Lower	EAC	15-50	Grade II	20	I	T1	N0	M0	Surgery performed	None/Unknown	No/Unknown	43	1	Dead (attributable to this cancer dx)	8140/3: Adenocarcinoma, NOS	IA	T1b	N0	M0	No radiation and/or cancer-directed surgery	2012	7.2 Adenocarcinoma with variants of esophagus
late-onset	Male	White	Married	Lower	EAC	15-50	Grade II	20	I	T1	N0	M0	Surgery performed	None/Unknown	Yes	45	1	Dead (attributable to this cancer dx)	8140/3: Adenocarcinoma, NOS	IA	T1a	N0	M0	No radiation and/or cancer-directed surgery	2015	7.2 Adenocarcinoma with variants of esophagus
late-onset	Male	White	Married	Lower	EAC	15-50	Grade II	20	I	T1	N0	M0	Surgery performed	None/Unknown	No/Unknown	46	1	Alive or dead of other cause	8140/3: Adenocarcinoma, NOS	IA	T1b	N0	M0	No radiation and/or cancer-directed surgery	2013	7.2 Adenocarcinoma with variants of esophagus
late-onset	Female	White	Married	Middle	ESCC	15-50	Grade II	20	IIA	T2	N0	M0	Surgery performed	Yes	Yes	47	1	Dead (attributable to this cancer dx)	8071/3: Squamous cell carcinoma, keratinizing, NOS	IIB	T2	N0	M0	Radiation prior to surgery	2012	7.1 Squamous cell carcinoma with variants of esophagus
early-onset	Male	White	Married	Lower	EAC	15-50	Grade II	20	III	T3	N1	M0	Surgery performed	None/Unknown	Yes	49	1	Dead (attributable to this cancer dx)	8140/3: Adenocarcinoma, NOS	Blank(s)	Blank(s)	Blank(s)	Blank(s)	No radiation and/or cancer-directed surgery	2006	7.2 Adenocarcinoma with variants of esophagus
late-onset	Female	White	Married	Lower	EAC	15-50	Grade II	20	III	T3	N1	M0	Surgery performed	Yes	Yes	51	1	Dead (attributable to this cancer dx)	8140/3: Adenocarcinoma, NOS	IIIA	T3	N1	M0	Radiation prior to surgery	2015	7.2 Adenocarcinoma with variants of esophagus
late-onset	Male	White	Married	Lower	EAC	15-50	Grade II	20	III	T3	N1	M0	Surgery performed	Yes	Yes	52	1	Alive or dead of other cause	8140/3: Adenocarcinoma, NOS	Blank(s)	Blank(s)	Blank(s)	Blank(s)	Radiation after surgery	2008	7.2 Adenocarcinoma with variants of esophagus
late-onset	Male	White	Married	Lower	EAC	15-50	Grade II	20	I	T1	N0	M0	Surgery performed	None/Unknown	No/Unknown	54	1	Alive or dead of other cause	8140/3: Adenocarcinoma, NOS	Blank(s)	Blank(s)	Blank(s)	Blank(s)	No radiation and/or cancer-directed surgery	2004	7.2 Adenocarcinoma with variants of esophagus
late-onset	Male	White	Married	Others	EAC	15-50	Grade II	20	I	T1	N0	M0	Surgery performed	None/Unknown	No/Unknown	54	1	Alive or dead of other cause	8140/3: Adenocarcinoma, NOS	IA	T1b	N0	M0	No radiation and/or cancer-directed surgery	2010	7.2 Adenocarcinoma with variants of esophagus
late-onset	Male	White	Unmarried	Lower	EAC	15-50	Grade II	20	III	T3	N1	M0	Surgery performed	Yes	Yes	57	1	Dead (attributable to this cancer dx)	8140/3: Adenocarcinoma, NOS	IIIA	T3	N1	M0	Radiation prior to surgery	2015	7.2 Adenocarcinoma with variants of esophagus
late-onset	Male	White	Married	Middle	ESCC	15-50	Grade II	20	I	T1	N0	M0	Surgery performed	None/Unknown	No/Unknown	57	1	Alive or dead of other cause	8070/3: Squamous cell carcinoma, NOS	IB	T1a	N0	M0	No radiation and/or cancer-directed surgery	2011	7.1 Squamous cell carcinoma with variants of esophagus
late-onset	Male	White	Unmarried	Lower	EAC	15-50	Grade II	20	I	T1	N0	M0	Surgery performed	None/Unknown	No/Unknown	58	1	Dead (attributable to this cancer dx)	8140/3: Adenocarcinoma, NOS	Blank(s)	Blank(s)	Blank(s)	Blank(s)	No radiation and/or cancer-directed surgery	2005	7.2 Adenocarcinoma with variants of esophagus
late-onset	Male	White	Married	Others	EAC	15-50	Grade II	20	I	T1	N0	M0	Surgery performed	None/Unknown	No/Unknown	60	1	Dead (attributable to this cancer dx)	8140/3: Adenocarcinoma, NOS	IA	T1a	N0	M0	No radiation and/or cancer-directed surgery	2013	7.2 Adenocarcinoma with variants of esophagus
late-onset	Male	White	Unmarried	Lower	EAC	15-50	Grade II	20	III	T3	N1	M0	Surgery performed	Yes	Yes	61	0	Alive or dead of other cause	8140/3: Adenocarcinoma, NOS	IIIA	T3	N1	M0	Radiation prior to surgery	2015	7.2 Adenocarcinoma with variants of esophagus
early-onset	Male	White	Married	Lower	EAC	15-50	Grade II	20	III	T3	N1	M0	Surgery performed	Yes	No/Unknown	61	1	Dead (attributable to this cancer dx)	8140/3: Adenocarcinoma, NOS	Blank(s)	Blank(s)	Blank(s)	Blank(s)	Radiation after surgery	2009	7.2 Adenocarcinoma with variants of esophagus
late-onset	Male	White	Married	Lower	EAC	15-50	Grade II	20	IIB	T1	N1	M0	Surgery performed	None/Unknown	No/Unknown	62	1	Dead (missing/unknown COD)	8140/3: Adenocarcinoma, NOS	Blank(s)	Blank(s)	Blank(s)	Blank(s)	No radiation and/or cancer-directed surgery	2008	7.2 Adenocarcinoma with variants of esophagus
late-onset	Male	Others	Married	Upper	ESCC	15-50	Grade II	20	IIB	T2	N1	M0	Surgery performed	Yes	Yes	63	1	Dead (attributable to this cancer dx)	8071/3: Squamous cell carcinoma, keratinizing, NOS	IIB	T2	N1	M0	Radiation after surgery	2014	7.1 Squamous cell carcinoma with variants of esophagus
late-onset	Male	White	Married	Lower	EAC	15-50	Grade II	20	I	T1	N0	M0	Surgery performed	Yes	Yes	64	0	Alive or dead of other cause	8140/3: Adenocarcinoma, NOS	IA	T1b	N0	M0	Radiation prior to surgery	2015	7.2 Adenocarcinoma with variants of esophagus
late-onset	Male	White	Married	Lower	EAC	15-50	Grade II	20	IIB	T1	N1	M0	Surgery performed	Yes	Yes	64	0	Alive or dead of other cause	8140/3: Adenocarcinoma, NOS	IIB	T1b	N1	M0	Radiation prior to surgery	2015	7.2 Adenocarcinoma with variants of esophagus
late-onset	Male	White	Married	Lower	EAC	15-50	Grade II	20	IIB	T1	N1	M0	Surgery performed	None/Unknown	No/Unknown	64	0	Alive or dead of other cause	8140/3: Adenocarcinoma, NOS	IIB	T1b	N1	M0	No radiation and/or cancer-directed surgery	2015	7.2 Adenocarcinoma with variants of esophagus
late-onset	Male	White	Married	Lower	EAC	15-50	Grade II	20	I	T1	N0	M0	Surgery performed	None/Unknown	No/Unknown	64	1	Dead (attributable to this cancer dx)	8140/3: Adenocarcinoma, NOS	Blank(s)	Blank(s)	Blank(s)	Blank(s)	No radiation and/or cancer-directed surgery	2005	7.2 Adenocarcinoma with variants of esophagus
late-onset	Male	White	Unmarried	Lower	EAC	15-50	Grade II	20	IIB	T1	N1	M0	Surgery performed	None/Unknown	Yes	65	0	Alive or dead of other cause	8140/3: Adenocarcinoma, NOS	IIB	T1a	N1	M0	No radiation and/or cancer-directed surgery	2015	7.2 Adenocarcinoma with variants of esophagus
late-onset	Male	White	Unmarried	Lower	EAC	15-50	Grade II	20	III	T3	N1	M0	Surgery performed	Yes	Yes	67	0	Alive or dead of other cause	8140/3: Adenocarcinoma, NOS	IIIA	T3	N1	M0	Radiation prior to surgery	2015	7.2 Adenocarcinoma with variants of esophagus
late-onset	Male	White	Unmarried	Lower	EAC	15-50	Grade II	20	I	T1	N0	M0	Surgery performed	None/Unknown	No/Unknown	68	0	Alive or dead of other cause	8140/3: Adenocarcinoma, NOS	IA	T1a	N0	M0	No radiation and/or cancer-directed surgery	2015	7.2 Adenocarcinoma with variants of esophagus
late-onset	Male	White	Married	Lower	EAC	15-50	Grade II	20	III	T3	N1	M0	Surgery performed	Yes	Yes	69	1	Dead (attributable to this cancer dx)	8140/3: Adenocarcinoma, NOS	Blank(s)	Blank(s)	Blank(s)	Blank(s)	Radiation prior to surgery	2004	7.2 Adenocarcinoma with variants of esophagus
late-onset	Male	White	Married	Lower	EAC	15-50	Grade II	20	IIB	T2	N1	M0	Surgery performed	Yes	Yes	69	1	Alive or dead of other cause	8140/3: Adenocarcinoma, NOS	IIB	T2	N1	M0	Radiation prior to surgery	2012	7.2 Adenocarcinoma with variants of esophagus
late-onset	Male	White	Married	Lower	EAC	15-50	Grade II	20	IIB	T1	N1	M0	Surgery performed	None/Unknown	No/Unknown	69	1	Alive or dead of other cause	8140/3: Adenocarcinoma, NOS	Blank(s)	Blank(s)	Blank(s)	Blank(s)	No radiation and/or cancer-directed surgery	2008	7.2 Adenocarcinoma with variants of esophagus
early-onset	Male	White	Unmarried	Lower	EAC	15-50	Grade II	20	I	T1	N0	M0	Surgery performed	None/Unknown	No/Unknown	70	0	Alive or dead of other cause	8140/3: Adenocarcinoma, NOS	IA	T1a	N0	M0	No radiation and/or cancer-directed surgery	2015	7.2 Adenocarcinoma with variants of esophagus
late-onset	Male	White	Married	Lower	EAC	15-50	Grade II	20	IIA	T2	N0	M0	Surgery performed	Yes	Yes	74	0	Alive or dead of other cause	8140/3: Adenocarcinoma, NOS	IB	T2	N0	M0	Radiation prior to surgery	2014	7.2 Adenocarcinoma with variants of esophagus
late-onset	Male	White	Married	Lower	EAC	15-50	Grade II	20	I	T1	N0	M0	Surgery performed	None/Unknown	No/Unknown	77	0	Alive or dead of other cause	8140/3: Adenocarcinoma, NOS	IA	T1b	N0	M0	No radiation and/or cancer-directed surgery	2014	7.2 Adenocarcinoma with variants of esophagus
late-onset	Male	White	Married	Lower	EAC	15-50	Grade II	20	I	T1	N0	M0	Surgery performed	None/Unknown	No/Unknown	77	0	Alive or dead of other cause	8140/3: Adenocarcinoma, NOS	IA	T1b	N0	M0	No radiation and/or cancer-directed surgery	2014	7.2 Adenocarcinoma with variants of esophagus
late-onset	Male	White	Married	Lower	EAC	15-50	Grade II	20	IIA	T3	N0	M0	Surgery performed	Yes	Yes	78	0	Alive or dead of other cause	8140/3: Adenocarcinoma, NOS	IIB	T3	N0	M0	Radiation prior to surgery	2014	7.2 Adenocarcinoma with variants of esophagus
late-onset	Male	Black	Married	Lower	ESCC	15-50	Grade II	20	I	T1	N0	M0	Surgery performed	None/Unknown	No/Unknown	79	0	Alive or dead of other cause	8070/3: Squamous cell carcinoma, NOS	IB	T1NOS	N0	M0	No radiation and/or cancer-directed surgery	2014	7.1 Squamous cell carcinoma with variants of esophagus
late-onset	Male	White	Married	Lower	EAC	15-50	Grade II	20	I	T1	N0	M0	Surgery performed	None/Unknown	No/Unknown	80	1	Alive or dead of other cause	8140/3: Adenocarcinoma, NOS	IA	T1b	N0	M0	No radiation and/or cancer-directed surgery	2010	7.2 Adenocarcinoma with variants of esophagus
late-onset	Female	White	Unmarried	Middle	Others	15-50	Grade II	20	I	T1	N0	M0	Surgery performed	None/Unknown	No/Unknown	80	1	Dead (attributable to this cancer dx)	8480/3: Mucinous adenocarcinoma	Blank(s)	Blank(s)	Blank(s)	Blank(s)	No radiation and/or cancer-directed surgery	2008	7.2 Adenocarcinoma with variants of esophagus
late-onset	Male	White	Married	Lower	EAC	15-50	Grade II	20	III	T4	N0	M0	Surgery performed	None/Unknown	Yes	81	0	Alive or dead of other cause	8140/3: Adenocarcinoma, NOS	IIIA	T4a	N0	M0	No radiation and/or cancer-directed surgery	2014	7.2 Adenocarcinoma with variants of esophagus
late-onset	Male	White	Married	Lower	EAC	15-50	Grade II	20	I	T1	N0	M0	Surgery performed	None/Unknown	No/Unknown	81	1	Dead (attributable to this cancer dx)	8140/3: Adenocarcinoma, NOS	IA	T1b	N0	M0	No radiation and/or cancer-directed surgery	2013	7.2 Adenocarcinoma with variants of esophagus
late-onset	Male	White	Unmarried	Lower	EAC	15-50	Grade II	20	III	T3	N1	M0	Surgery performed	None/Unknown	No/Unknown	81	1	Dead (attributable to this cancer dx)	8140/3: Adenocarcinoma, NOS	IIIA	T3	N1	M0	No radiation and/or cancer-directed surgery	2010	7.2 Adenocarcinoma with variants of esophagus
late-onset	Male	White	Married	Lower	EAC	15-50	Grade II	20	I	T1	N0	M0	Surgery performed	Yes	Yes	86	0	Alive or dead of other cause	8140/3: Adenocarcinoma, NOS	IA	T1b	N0	M0	Radiation prior to surgery	2013	7.2 Adenocarcinoma with variants of esophagus
late-onset	Male	Others	Unmarried	Lower	EAC	15-50	Grade II	20	I	T1	N0	M0	Surgery performed	None/Unknown	No/Unknown	87	1	Alive or dead of other cause	8140/3: Adenocarcinoma, NOS	IA	T1b	N0	M0	No radiation and/or cancer-directed surgery	2011	7.2 Adenocarcinoma with variants of esophagus
late-onset	Male	White	Married	Others	EAC	15-50	Grade II	20	IIA	T2	N0	M0	Surgery performed	Yes	Yes	90	0	Alive or dead of other cause	8140/3: Adenocarcinoma, NOS	IB	T2	N0	M0	Radiation prior to surgery	2013	7.2 Adenocarcinoma with variants of esophagus
late-onset	Male	White	Married	Lower	EAC	15-50	Grade II	20	IIB	T1	N1	M0	Surgery performed	Yes	Yes	92	0	Alive or dead of other cause	8140/3: Adenocarcinoma, NOS	IIB	T1b	N1	M0	Radiation after surgery	2013	7.2 Adenocarcinoma with variants of esophagus
late-onset	Female	White	Unmarried	Lower	EAC	15-50	Grade II	20	I	T1	N0	M0	Surgery performed	None/Unknown	No/Unknown	93	1	Alive or dead of other cause	8140/3: Adenocarcinoma, NOS	Blank(s)	Blank(s)	Blank(s)	Blank(s)	No radiation and/or cancer-directed surgery	2005	7.2 Adenocarcinoma with variants of esophagus
late-onset	Male	White	Married	Lower	EAC	15-50	Grade II	20	I	T1	N0	M0	Surgery performed	Yes	Yes	96	0	Alive or dead of other cause	8140/3: Adenocarcinoma, NOS	IA	T1NOS	N0	M0	Radiation after surgery	2012	7.2 Adenocarcinoma with variants of esophagus
late-onset	Male	White	Married	Others	EAC	15-50	Grade II	20	I	T1	N0	M0	Surgery performed	None/Unknown	Yes	96	0	Alive or dead of other cause	8140/3: Adenocarcinoma, NOS	IA	T1b	N0	M0	No radiation and/or cancer-directed surgery	2012	7.2 Adenocarcinoma with variants of esophagus
late-onset	Male	White	Unmarried	Lower	EAC	15-50	Grade II	20	I	T1	N0	M0	Surgery performed	None/Unknown	No/Unknown	100	0	Alive or dead of other cause	8140/3: Adenocarcinoma, NOS	IA	T1b	N0	M0	No radiation and/or cancer-directed surgery	2012	7.2 Adenocarcinoma with variants of esophagus
late-onset	Male	White	Unmarried	Lower	EAC	15-50	Grade II	20	IIB	T1	N1	M0	Surgery performed	None/Unknown	Yes	100	1	Dead (attributable to this cancer dx)	8140/3: Adenocarcinoma, NOS	Blank(s)	Blank(s)	Blank(s)	Blank(s)	No radiation and/or cancer-directed surgery	2007	7.2 Adenocarcinoma with variants of esophagus
late-onset	Male	White	Married	Lower	EAC	15-50	Grade II	20	III	T3	N1	M0	Surgery performed	Yes	Yes	101	1	Dead (attributable to this cancer dx)	8140/3: Adenocarcinoma, NOS	Blank(s)	Blank(s)	Blank(s)	Blank(s)	Radiation prior to surgery	2006	7.2 Adenocarcinoma with variants of esophagus
late-onset	Male	White	Married	Lower	EAC	15-50	Grade II	20	I	T1	N0	M0	Surgery performed	None/Unknown	No/Unknown	103	1	Dead (attributable to this cancer dx)	8140/3: Adenocarcinoma, NOS	Blank(s)	Blank(s)	Blank(s)	Blank(s)	No radiation and/or cancer-directed surgery	2008	7.2 Adenocarcinoma with variants of esophagus
late-onset	Male	White	Married	Middle	EAC	15-50	Grade II	20	I	T1	N0	M0	Surgery performed	None/Unknown	No/Unknown	105	0	Alive or dead of other cause	8140/3: Adenocarcinoma, NOS	IA	T1a	N0	M0	No radiation and/or cancer-directed surgery	2012	7.2 Adenocarcinoma with variants of esophagus
late-onset	Male	White	Unmarried	Middle	EAC	15-50	Grade II	20	IIA	T2	N0	M0	Surgery performed	None/Unknown	No/Unknown	105	1	Alive or dead of other cause	8140/3: Adenocarcinoma, NOS	Blank(s)	Blank(s)	Blank(s)	Blank(s)	No radiation and/or cancer-directed surgery	2005	7.2 Adenocarcinoma with variants of esophagus
late-onset	Male	White	Married	Lower	EAC	15-50	Grade II	20	I	T1	N0	M0	Surgery performed	None/Unknown	No/Unknown	105	1	Alive or dead of other cause	8140/3: Adenocarcinoma, NOS	Blank(s)	Blank(s)	Blank(s)	Blank(s)	No radiation and/or cancer-directed surgery	2004	7.2 Adenocarcinoma with variants of esophagus
late-onset	Male	White	Married	Lower	EAC	15-50	Grade II	20	I	T1	N0	M0	Surgery performed	None/Unknown	No/Unknown	107	0	Alive or dead of other cause	8140/3: Adenocarcinoma, NOS	IA	T1a	N0	M0	No radiation and/or cancer-directed surgery	2012	7.2 Adenocarcinoma with variants of esophagus
late-onset	Female	White	Unmarried	Lower	EAC	15-50	Grade II	20	III	T3	N1	M0	Surgery performed	Yes	Yes	109	0	Alive or dead of other cause	8140/3: Adenocarcinoma, NOS	IIIA	T3	N1	M0	Radiation prior to surgery	2011	7.2 Adenocarcinoma with variants of esophagus
late-onset	Male	White	Married	Lower	EAC	15-50	Grade II	20	I	T1	N0	M0	Surgery performed	None/Unknown	No/Unknown	110	0	Alive or dead of other cause	8140/3: Adenocarcinoma, NOS	IA	T1a	N0	M0	No radiation and/or cancer-directed surgery	2011	7.2 Adenocarcinoma with variants of esophagus
late-onset	Female	Others	Married	Lower	ESCC	15-50	Grade II	20	I	T1	N0	M0	Surgery performed	None/Unknown	No/Unknown	112	0	Alive or dead of other cause	8071/3: Squamous cell carcinoma, keratinizing, NOS	IB	T1b	N0	M0	No radiation and/or cancer-directed surgery	2010	7.1 Squamous cell carcinoma with variants of esophagus
early-onset	Male	White	Unmarried	Lower	EAC	15-50	Grade II	20	I	T1	N0	M0	Surgery performed	None/Unknown	No/Unknown	115	0	Alive or dead of other cause	8140/3: Adenocarcinoma, NOS	IA	T1b	N0	M0	No radiation and/or cancer-directed surgery	2011	7.2 Adenocarcinoma with variants of esophagus
late-onset	Male	White	Married	Lower	EAC	15-50	Grade II	20	I	T1	N0	M0	Surgery performed	None/Unknown	Yes	118	0	Alive or dead of other cause	8140/3: Adenocarcinoma, NOS	IA	T1b	N0	M0	No radiation and/or cancer-directed surgery	2011	7.2 Adenocarcinoma with variants of esophagus
late-onset	Male	White	Unmarried	Lower	EAC	15-50	Grade II	20	I	T1	N0	M0	Surgery performed	None/Unknown	No/Unknown	126	0	Alive or dead of other cause	8140/3: Adenocarcinoma, NOS	IA	T1NOS	N0	M0	No radiation and/or cancer-directed surgery	2010	7.2 Adenocarcinoma with variants of esophagus
late-onset	Female	White	Unmarried	Lower	ESCC	15-50	Grade II	20	III	T3	N1	M0	Surgery performed	Yes	Yes	126	0	Alive or dead of other cause	8070/3: Squamous cell carcinoma, NOS	IIIA	T3	N1	M0	Radiation prior to surgery	2010	7.1 Squamous cell carcinoma with variants of esophagus
late-onset	Male	White	Married	Lower	EAC	15-50	Grade II	20	I	T1	N0	M0	Surgery performed	None/Unknown	No/Unknown	127	0	Alive or dead of other cause	8140/3: Adenocarcinoma, NOS	IA	T1b	N0	M0	No radiation and/or cancer-directed surgery	2010	7.2 Adenocarcinoma with variants of esophagus
late-onset	Male	White	Married	Lower	EAC	15-50	Grade II	20	IIB	T2	N1	M0	Surgery performed	Yes	Yes	127	1	Dead (attributable to this cancer dx)	8140/3: Adenocarcinoma, NOS	Blank(s)	Blank(s)	Blank(s)	Blank(s)	Radiation before and after surgery	2008	7.2 Adenocarcinoma with variants of esophagus
late-onset	Male	White	Married	Lower	EAC	15-50	Grade II	20	IIB	T2	N1	M0	Surgery performed	Yes	Yes	130	0	Alive or dead of other cause	8140/3: Adenocarcinoma, NOS	IIB	T2	N1	M0	Radiation prior to surgery	2010	7.2 Adenocarcinoma with variants of esophagus
late-onset	Male	White	Married	Lower	EAC	15-50	Grade II	20	I	T1	N0	M0	Surgery performed	None/Unknown	No/Unknown	130	0	Alive or dead of other cause	8140/3: Adenocarcinoma, NOS	IA	T1a	N0	M0	No radiation and/or cancer-directed surgery	2010	7.2 Adenocarcinoma with variants of esophagus
late-onset	Male	White	Married	Lower	EAC	15-50	Grade II	20	III	T3	N1	M0	Surgery performed	Yes	Yes	131	0	Alive or dead of other cause	8140/3: Adenocarcinoma, NOS	IIIB	T3	N2	M0	Radiation prior to surgery	2010	7.2 Adenocarcinoma with variants of esophagus
late-onset	Female	White	Unmarried	Lower	EAC	15-50	Grade II	20	IIA	T3	N0	M0	Surgery performed	Yes	Yes	132	1	Dead (attributable to this cancer dx)	8140/3: Adenocarcinoma, NOS	Blank(s)	Blank(s)	Blank(s)	Blank(s)	Radiation prior to surgery	2009	7.2 Adenocarcinoma with variants of esophagus
late-onset	Male	White	Married	Lower	Others	15-50	Grade II	20	IIA	T3	N0	M0	Surgery performed	None/Unknown	Yes	133	1	Dead (attributable to this cancer dx)	8490/3: Signet ring cell carcinoma	Blank(s)	Blank(s)	Blank(s)	Blank(s)	No radiation and/or cancer-directed surgery	2005	7.2 Adenocarcinoma with variants of esophagus
late-onset	Male	White	Married	Lower	EAC	15-50	Grade II	20	III	T3	N1	M0	Surgery performed	Yes	Yes	137	0	Alive or dead of other cause	8140/3: Adenocarcinoma, NOS	Blank(s)	Blank(s)	Blank(s)	Blank(s)	Radiation prior to surgery	2009	7.2 Adenocarcinoma with variants of esophagus
late-onset	Male	White	Married	Lower	EAC	15-50	Grade II	20	IIB	T1	N1	M0	Surgery performed	Yes	Yes	138	0	Alive or dead of other cause	8140/3: Adenocarcinoma, NOS	Blank(s)	Blank(s)	Blank(s)	Blank(s)	Radiation before and after surgery	2009	7.2 Adenocarcinoma with variants of esophagus
late-onset	Male	White	Married	Lower	EAC	15-50	Grade II	20	IIA	T2	N0	M0	Surgery performed	None/Unknown	No/Unknown	144	0	Alive or dead of other cause	8140/3: Adenocarcinoma, NOS	Blank(s)	Blank(s)	Blank(s)	Blank(s)	No radiation and/or cancer-directed surgery	2008	7.2 Adenocarcinoma with variants of esophagus
late-onset	Male	Black	Married	Lower	ESCC	15-50	Grade II	20	III	T3	N1	M0	Surgery performed	Yes	Yes	153	0	Alive or dead of other cause	8070/3: Squamous cell carcinoma, NOS	Blank(s)	Blank(s)	Blank(s)	Blank(s)	Radiation prior to surgery	2008	7.1 Squamous cell carcinoma with variants of esophagus
late-onset	Male	White	Unmarried	Lower	EAC	15-50	Grade II	20	I	T1	N0	M0	Surgery performed	None/Unknown	No/Unknown	153	1	Alive or dead of other cause	8140/3: Adenocarcinoma, NOS	Blank(s)	Blank(s)	Blank(s)	Blank(s)	No radiation and/or cancer-directed surgery	2006	7.2 Adenocarcinoma with variants of esophagus
early-onset	Male	White	Unmarried	Lower	EAC	15-50	Grade II	20	IIA	T2	N0	M0	Surgery performed	None/Unknown	No/Unknown	158	0	Alive or dead of other cause	8140/3: Adenocarcinoma, NOS	Blank(s)	Blank(s)	Blank(s)	Blank(s)	No radiation and/or cancer-directed surgery	2007	7.2 Adenocarcinoma with variants of esophagus
late-onset	Male	White	Unmarried	Lower	EAC	15-50	Grade II	20	I	T1	N0	M0	Surgery performed	None/Unknown	No/Unknown	159	0	Alive or dead of other cause	8140/3: Adenocarcinoma, NOS	Blank(s)	Blank(s)	Blank(s)	Blank(s)	No radiation and/or cancer-directed surgery	2007	7.2 Adenocarcinoma with variants of esophagus
late-onset	Male	White	Married	Lower	EAC	15-50	Grade II	20	IIA	T2	N0	M0	Surgery performed	None/Unknown	No/Unknown	159	1	Alive or dead of other cause	8140/3: Adenocarcinoma, NOS	Blank(s)	Blank(s)	Blank(s)	Blank(s)	No radiation and/or cancer-directed surgery	2005	7.2 Adenocarcinoma with variants of esophagus
late-onset	Male	White	Unmarried	Lower	EAC	15-50	Grade II	20	IIA	T2	N0	M0	Surgery performed	Yes	Yes	169	0	Alive or dead of other cause	8140/3: Adenocarcinoma, NOS	Blank(s)	Blank(s)	Blank(s)	Blank(s)	Radiation prior to surgery	2006	7.2 Adenocarcinoma with variants of esophagus
late-onset	Female	White	Unmarried	Middle	ESCC	15-50	Grade II	20	I	T1	N0	M0	Surgery performed	None/Unknown	No/Unknown	172	1	Alive or dead of other cause	8070/3: Squamous cell carcinoma, NOS	Blank(s)	Blank(s)	Blank(s)	Blank(s)	No radiation and/or cancer-directed surgery	2005	7.1 Squamous cell carcinoma with variants of esophagus
late-onset	Male	White	Married	Lower	EAC	15-50	Grade II	20	I	T1	N0	M0	Surgery performed	None/Unknown	No/Unknown	181	0	Alive or dead of other cause	8140/3: Adenocarcinoma, NOS	Blank(s)	Blank(s)	Blank(s)	Blank(s)	No radiation and/or cancer-directed surgery	2005	7.2 Adenocarcinoma with variants of esophagus
late-onset	Male	White	Married	Lower	EAC	15-50	Grade II	20	I	T1	N0	M0	Surgery performed	None/Unknown	No/Unknown	184	0	Alive or dead of other cause	8140/3: Adenocarcinoma, NOS	Blank(s)	Blank(s)	Blank(s)	Blank(s)	No radiation and/or cancer-directed surgery	2005	7.2 Adenocarcinoma with variants of esophagus
early-onset	Male	White	Married	Lower	EAC	15-50	Grade II	20	I	T1	N0	M0	Surgery performed	None/Unknown	No/Unknown	185	0	Alive or dead of other cause	8140/3: Adenocarcinoma, NOS	Blank(s)	Blank(s)	Blank(s)	Blank(s)	No radiation and/or cancer-directed surgery	2005	7.2 Adenocarcinoma with variants of esophagus
late-onset	Male	White	Married	Lower	EAC	15-50	Grade II	20	IIA	T2	N0	M0	Surgery performed	None/Unknown	No/Unknown	188	0	Alive or dead of other cause	8140/3: Adenocarcinoma, NOS	Blank(s)	Blank(s)	Blank(s)	Blank(s)	No radiation and/or cancer-directed surgery	2005	7.2 Adenocarcinoma with variants of esophagus
late-onset	Female	White	Unmarried	Lower	EAC	15-50	Grade II	20	IIA	T2	N0	M0	Surgery performed	Yes	Yes	194	0	Alive or dead of other cause	8140/3: Adenocarcinoma, NOS	Blank(s)	Blank(s)	Blank(s)	Blank(s)	Radiation prior to surgery	2004	7.2 Adenocarcinoma with variants of esophagus
late-onset	Male	White	Unmarried	Lower	EAC	15-50	Grade II	20	I	T1	N0	M0	Surgery performed	None/Unknown	No/Unknown	197	0	Alive or dead of other cause	8140/3: Adenocarcinoma, NOS	Blank(s)	Blank(s)	Blank(s)	Blank(s)	No radiation and/or cancer-directed surgery	2004	7.2 Adenocarcinoma with variants of esophagus
late-onset	Female	White	Unmarried	Upper	ESCC	15-50	Grade II	21	IIA	T3	N0	M0	Surgery performed	None/Unknown	No/Unknown	2	1	Dead (attributable to this cancer dx)	8070/3: Squamous cell carcinoma, NOS	IIB	T3	N0	M0	No radiation and/or cancer-directed surgery	2014	7.1 Squamous cell carcinoma with variants of esophagus
late-onset	Female	White	Married	Middle	ESCC	15-50	Grade II	21	III	T3	N1	M0	Surgery performed	Yes	Yes	6	1	Dead (attributable to this cancer dx)	8070/3: Squamous cell carcinoma, NOS	IIIA	T3	N1	M0	Radiation prior to surgery	2013	7.1 Squamous cell carcinoma with variants of esophagus
late-onset	Female	White	Unmarried	Lower	EAC	15-50	Grade II	21	III	T4	N1	M0	Surgery performed	Yes	Yes	15	1	Alive or dead of other cause	8140/3: Adenocarcinoma, NOS	Blank(s)	Blank(s)	Blank(s)	Blank(s)	Radiation prior to surgery	2005	7.2 Adenocarcinoma with variants of esophagus
late-onset	Male	White	Unmarried	Lower	EAC	15-50	Grade II	21	IIB	T2	N1	M0	Surgery performed	Yes	Yes	18	1	Dead (attributable to this cancer dx)	8140/3: Adenocarcinoma, NOS	IIIA	T2	N2	M0	Radiation prior to surgery	2015	7.2 Adenocarcinoma with variants of esophagus
late-onset	Male	White	Married	Lower	EAC	15-50	Grade II	21	IIA	T2	N0	M0	Surgery performed	None/Unknown	No/Unknown	33	1	Dead (attributable to this cancer dx)	8140/3: Adenocarcinoma, NOS	Blank(s)	Blank(s)	Blank(s)	Blank(s)	No radiation and/or cancer-directed surgery	2005	7.2 Adenocarcinoma with variants of esophagus
late-onset	Male	White	Married	Middle	EAC	15-50	Grade II	21	I	T1	N0	M0	Surgery performed	None/Unknown	No/Unknown	38	1	Alive or dead of other cause	8140/3: Adenocarcinoma, NOS	Blank(s)	Blank(s)	Blank(s)	Blank(s)	No radiation and/or cancer-directed surgery	2009	7.2 Adenocarcinoma with variants of esophagus
late-onset	Male	White	Married	Lower	EAC	15-50	Grade II	21	IIA	T2	N0	M0	Surgery performed	None/Unknown	Yes	58	1	Alive or dead of other cause	8140/3: Adenocarcinoma, NOS	IB	T2	N0	M0	No radiation and/or cancer-directed surgery	2015	7.2 Adenocarcinoma with variants of esophagus
late-onset	Male	White	Married	Middle	ESCC	15-50	Grade II	21	III	T3	N1	M0	Surgery performed	Yes	Yes	61	1	Alive or dead of other cause	8070/3: Squamous cell carcinoma, NOS	IIIA	T3	N1	M0	Radiation prior to surgery	2012	7.1 Squamous cell carcinoma with variants of esophagus
early-onset	Male	White	Married	Middle	EAC	15-50	Grade II	21	IIB	T1	N1	M0	Surgery performed	Yes	Yes	64	0	Alive or dead of other cause	8140/3: Adenocarcinoma, NOS	IIB	T1b	N1	M0	Radiation prior to surgery	2015	7.2 Adenocarcinoma with variants of esophagus
late-onset	Male	White	Married	Others	EAC	15-50	Grade II	21	IIA	T3	N0	M0	Surgery performed	None/Unknown	Yes	70	0	Alive or dead of other cause	8140/3: Adenocarcinoma, NOS	IIB	T3	N0	M0	No radiation and/or cancer-directed surgery	2015	7.2 Adenocarcinoma with variants of esophagus
late-onset	Female	White	Married	Others	EAC	15-50	Grade II	21	I	T1	N0	M0	Surgery performed	None/Unknown	No/Unknown	108	0	Alive or dead of other cause	8140/3: Adenocarcinoma, NOS	IA	T1b	N0	M0	No radiation and/or cancer-directed surgery	2011	7.2 Adenocarcinoma with variants of esophagus
late-onset	Male	White	Unmarried	Others	ESCC	15-50	Grade II	21	I	T1	N0	M0	Surgery performed	None/Unknown	No/Unknown	108	1	Alive or dead of other cause	8070/3: Squamous cell carcinoma, NOS	Blank(s)	Blank(s)	Blank(s)	Blank(s)	No radiation and/or cancer-directed surgery	2007	7.1 Squamous cell carcinoma with variants of esophagus
late-onset	Male	White	Married	Lower	EAC	15-50	Grade II	21	I	T1	N0	M0	Surgery performed	None/Unknown	No/Unknown	129	1	Alive or dead of other cause	8140/3: Adenocarcinoma, NOS	Blank(s)	Blank(s)	Blank(s)	Blank(s)	No radiation and/or cancer-directed surgery	2009	7.2 Adenocarcinoma with variants of esophagus
late-onset	Male	White	Married	Others	EAC	15-50	Grade II	21	IIA	T2	N0	M0	Surgery performed	None/Unknown	No/Unknown	159	1	Alive or dead of other cause	8140/3: Adenocarcinoma, NOS	Blank(s)	Blank(s)	Blank(s)	Blank(s)	No radiation and/or cancer-directed surgery	2004	7.2 Adenocarcinoma with variants of esophagus
late-onset	Male	White	Married	Middle	ESCC	15-50	Grade II	22	III	T3	N1	M0	Surgery performed	None/Unknown	No/Unknown	1	1	Alive or dead of other cause	8070/3: Squamous cell carcinoma, NOS	Blank(s)	Blank(s)	Blank(s)	Blank(s)	No radiation and/or cancer-directed surgery	2004	7.1 Squamous cell carcinoma with variants of esophagus
late-onset	Female	Black	Unmarried	Upper	ESCC	15-50	Grade II	22	IIB	T2	N1	M0	Surgery performed	Yes	No/Unknown	5	1	Dead (attributable to this cancer dx)	8070/3: Squamous cell carcinoma, NOS	Blank(s)	Blank(s)	Blank(s)	Blank(s)	Radiation after surgery	2009	7.1 Squamous cell carcinoma with variants of esophagus
late-onset	Male	White	Married	Lower	EAC	15-50	Grade II	22	III	T3	N1	M0	Surgery performed	None/Unknown	No/Unknown	9	1	Dead (attributable to this cancer dx)	8140/3: Adenocarcinoma, NOS	Blank(s)	Blank(s)	Blank(s)	Blank(s)	No radiation and/or cancer-directed surgery	2007	7.2 Adenocarcinoma with variants of esophagus
late-onset	Male	White	Married	Lower	EAC	15-50	Grade II	22	IIA	T3	N0	M0	Surgery performed	Yes	Yes	10	1	Dead (attributable to this cancer dx)	8140/3: Adenocarcinoma, NOS	IIB	T3	N0	M0	Radiation prior to surgery	2013	7.2 Adenocarcinoma with variants of esophagus
late-onset	Male	White	Married	Lower	EAC	15-50	Grade II	22	III	T4	N1	M0	Surgery performed	Yes	Yes	15	1	Dead (attributable to this cancer dx)	8140/3: Adenocarcinoma, NOS	Blank(s)	Blank(s)	Blank(s)	Blank(s)	Radiation prior to surgery	2006	7.2 Adenocarcinoma with variants of esophagus
late-onset	Male	White	Married	Lower	EAC	15-50	Grade II	22	III	T3	N1	M0	Surgery performed	Yes	Yes	18	1	Dead (attributable to this cancer dx)	8140/3: Adenocarcinoma, NOS	IIIA	T3	N1	M0	Radiation prior to surgery	2013	7.2 Adenocarcinoma with variants of esophagus
late-onset	Male	White	Married	Lower	EAC	15-50	Grade II	22	I	T1	N0	M0	Surgery performed	Yes	No/Unknown	28	1	Alive or dead of other cause	8140/3: Adenocarcinoma, NOS	Blank(s)	Blank(s)	Blank(s)	Blank(s)	Radiation after surgery	2007	7.2 Adenocarcinoma with variants of esophagus
late-onset	Female	White	Married	Middle	ESCC	15-50	Grade II	22	IIA	T2	N0	M0	Surgery performed	None/Unknown	No/Unknown	29	1	Dead (attributable to this cancer dx)	8070/3: Squamous cell carcinoma, NOS	Blank(s)	Blank(s)	Blank(s)	Blank(s)	No radiation and/or cancer-directed surgery	2008	7.1 Squamous cell carcinoma with variants of esophagus
late-onset	Female	White	Married	Middle	ESCC	15-50	Grade II	22	III	T3	N1	M0	Surgery performed	None/Unknown	Yes	33	1	Dead (attributable to this cancer dx)	8070/3: Squamous cell carcinoma, NOS	Blank(s)	Blank(s)	Blank(s)	Blank(s)	No radiation and/or cancer-directed surgery	2004	7.1 Squamous cell carcinoma with variants of esophagus
late-onset	Male	White	Married	Lower	ESCC	15-50	Grade II	22	IIB	T2	N1	M0	Surgery performed	None/Unknown	No/Unknown	33	1	Dead (attributable to this cancer dx)	8070/3: Squamous cell carcinoma, NOS	Blank(s)	Blank(s)	Blank(s)	Blank(s)	No radiation and/or cancer-directed surgery	2005	7.1 Squamous cell carcinoma with variants of esophagus
late-onset	Male	White	Married	Lower	EAC	15-50	Grade II	22	IIA	T2	N0	M0	Surgery performed	None/Unknown	No/Unknown	34	1	Dead (attributable to this cancer dx)	8140/3: Adenocarcinoma, NOS	Blank(s)	Blank(s)	Blank(s)	Blank(s)	No radiation and/or cancer-directed surgery	2007	7.2 Adenocarcinoma with variants of esophagus
late-onset	Male	White	Unmarried	Lower	EAC	15-50	Grade II	22	IIB	T2	N1	M0	Surgery performed	Yes	Yes	42	1	Dead (attributable to this cancer dx)	8140/3: Adenocarcinoma, NOS	IIB	T2	N1	M0	Radiation after surgery	2013	7.2 Adenocarcinoma with variants of esophagus
late-onset	Male	White	Married	Lower	EAC	15-50	Grade II	22	IIB	T2	N1	M0	Surgery performed	Yes	Yes	70	0	Alive or dead of other cause	8140/3: Adenocarcinoma, NOS	IIB	T2	N1	M0	Radiation prior to surgery	2015	7.2 Adenocarcinoma with variants of esophagus
early-onset	Male	White	Married	Lower	EAC	15-50	Grade II	22	IIA	T2	N0	M0	Surgery performed	None/Unknown	No/Unknown	73	0	Alive or dead of other cause	8140/3: Adenocarcinoma, NOS	IB	T2	N0	M0	No radiation and/or cancer-directed surgery	2014	7.2 Adenocarcinoma with variants of esophagus
late-onset	Female	White	Married	Middle	ESCC	15-50	Grade II	22	IIA	T2	N0	M0	Surgery performed	Yes	Yes	75	0	Alive or dead of other cause	8070/3: Squamous cell carcinoma, NOS	IIB	T2	N0	M0	Radiation prior to surgery	2014	7.1 Squamous cell carcinoma with variants of esophagus
late-onset	Female	White	Married	Middle	EAC	15-50	Grade II	22	III	T3	N1	M0	Surgery performed	Yes	Yes	78	0	Alive or dead of other cause	8140/3: Adenocarcinoma, NOS	IIIA	T3	N1	M0	Radiation prior to surgery	2014	7.2 Adenocarcinoma with variants of esophagus
late-onset	Male	White	Married	Lower	EAC	15-50	Grade II	22	IIB	T2	N1	M0	Surgery performed	Yes	Yes	113	1	Dead (attributable to this cancer dx)	8140/3: Adenocarcinoma, NOS	Blank(s)	Blank(s)	Blank(s)	Blank(s)	Radiation prior to surgery	2008	7.2 Adenocarcinoma with variants of esophagus
late-onset	Male	White	Married	Middle	ESCC	15-50	Grade II	22	III	T3	N1	M0	Surgery performed	Yes	Yes	125	1	Alive or dead of other cause	8070/3: Squamous cell carcinoma, NOS	Blank(s)	Blank(s)	Blank(s)	Blank(s)	Radiation prior to surgery	2009	7.1 Squamous cell carcinoma with variants of esophagus
late-onset	Male	White	Married	Middle	EAC	15-50	Grade II	22	IIA	T2	N0	M0	Surgery performed	Yes	Yes	133	0	Alive or dead of other cause	8140/3: Adenocarcinoma, NOS	Blank(s)	Blank(s)	Blank(s)	Blank(s)	Radiation prior to surgery	2009	7.2 Adenocarcinoma with variants of esophagus
late-onset	Male	White	Unmarried	Lower	EAC	15-50	Grade II	22	IIA	T2	N0	M0	Surgery performed	None/Unknown	No/Unknown	145	0	Alive or dead of other cause	8140/3: Adenocarcinoma, NOS	Blank(s)	Blank(s)	Blank(s)	Blank(s)	No radiation and/or cancer-directed surgery	2008	7.2 Adenocarcinoma with variants of esophagus
late-onset	Male	White	Married	Middle	EAC	15-50	Grade II	22	I	T1	N0	M0	Surgery performed	None/Unknown	No/Unknown	154	0	Alive or dead of other cause	8140/3: Adenocarcinoma, NOS	Blank(s)	Blank(s)	Blank(s)	Blank(s)	No radiation and/or cancer-directed surgery	2008	7.2 Adenocarcinoma with variants of esophagus
late-onset	Male	White	Married	Lower	EAC	15-50	Grade II	22	IIB	T1	N1	M0	Surgery performed	Yes	Yes	167	0	Alive or dead of other cause	8144/3: Adenocarcinoma, intestinal type	Blank(s)	Blank(s)	Blank(s)	Blank(s)	Radiation after surgery	2007	7.2 Adenocarcinoma with variants of esophagus
late-onset	Male	White	Married	Lower	EAC	15-50	Grade II	22	IIB	T1	N1	M0	Surgery performed	None/Unknown	No/Unknown	192	0	Alive or dead of other cause	8140/3: Adenocarcinoma, NOS	Blank(s)	Blank(s)	Blank(s)	Blank(s)	No radiation and/or cancer-directed surgery	2004	7.2 Adenocarcinoma with variants of esophagus
late-onset	Male	White	Married	Lower	EAC	15-50	Grade II	22	I	T1	N0	M0	Surgery performed	None/Unknown	No/Unknown	192	0	Alive or dead of other cause	8140/3: Adenocarcinoma, NOS	Blank(s)	Blank(s)	Blank(s)	Blank(s)	No radiation and/or cancer-directed surgery	2004	7.2 Adenocarcinoma with variants of esophagus
late-onset	Male	White	Married	Lower	EAC	15-50	Grade II	23	I	T1	N0	M0	Surgery performed	None/Unknown	No/Unknown	1	1	Dead (attributable to this cancer dx)	8140/3: Adenocarcinoma, NOS	Blank(s)	Blank(s)	Blank(s)	Blank(s)	No radiation and/or cancer-directed surgery	2005	7.2 Adenocarcinoma with variants of esophagus
late-onset	Male	White	Married	Lower	EAC	15-50	Grade II	23	I	T1	N0	M0	Surgery performed	None/Unknown	No/Unknown	5	1	Alive or dead of other cause	8255/3: Adenocarcinoma with mixed subtypes	IA	T1b	N0	M0	No radiation and/or cancer-directed surgery	2010	7.2 Adenocarcinoma with variants of esophagus
late-onset	Female	White	Married	Lower	Others	15-50	Grade II	23	IIA	T3	N0	M0	Surgery performed	None/Unknown	No/Unknown	12	1	Dead (attributable to this cancer dx)	8560/3: Adenosquamous carcinoma	Blank(s)	Blank(s)	Blank(s)	Blank(s)	No radiation and/or cancer-directed surgery	2008	7.1 Squamous cell carcinoma with variants of esophagus
late-onset	Male	White	Married	Lower	EAC	15-50	Grade II	23	IIB	T1	N1	M0	Surgery performed	Yes	Yes	13	1	Dead (attributable to this cancer dx)	8140/3: Adenocarcinoma, NOS	Blank(s)	Blank(s)	Blank(s)	Blank(s)	Radiation after surgery	2007	7.2 Adenocarcinoma with variants of esophagus
late-onset	Male	White	Married	Lower	EAC	15-50	Grade II	23	IIB	T2	N1	M0	Surgery performed	Yes	Yes	14	1	Dead (attributable to this cancer dx)	8140/3: Adenocarcinoma, NOS	Blank(s)	Blank(s)	Blank(s)	Blank(s)	Radiation after surgery	2009	7.2 Adenocarcinoma with variants of esophagus
early-onset	Male	White	Married	Lower	EAC	15-50	Grade II	23	III	T4	N1	M0	Surgery performed	Yes	Yes	18	1	Dead (attributable to this cancer dx)	8140/3: Adenocarcinoma, NOS	IIIC	T4b	N1	M0	Radiation prior to surgery	2013	7.2 Adenocarcinoma with variants of esophagus
early-onset	Male	Black	Unmarried	Lower	EAC	15-50	Grade II	23	I	T1	N0	M0	Surgery performed	None/Unknown	No/Unknown	22	1	Dead (attributable to this cancer dx)	8140/3: Adenocarcinoma, NOS	Blank(s)	Blank(s)	Blank(s)	Blank(s)	No radiation and/or cancer-directed surgery	2007	7.2 Adenocarcinoma with variants of esophagus
late-onset	Male	White	Married	Lower	EAC	15-50	Grade II	23	III	T3	N1	M0	Surgery performed	Yes	Yes	25	1	Dead (attributable to this cancer dx)	8140/3: Adenocarcinoma, NOS	Blank(s)	Blank(s)	Blank(s)	Blank(s)	Radiation prior to surgery	2009	7.2 Adenocarcinoma with variants of esophagus
late-onset	Male	White	Married	Lower	EAC	15-50	Grade II	23	III	T3	N1	M0	Surgery performed	None/Unknown	Yes	25	1	Dead (attributable to this cancer dx)	8140/3: Adenocarcinoma, NOS	IIIA	T3	N1	M0	No radiation and/or cancer-directed surgery	2012	7.2 Adenocarcinoma with variants of esophagus
late-onset	Female	Black	Married	Others	ESCC	15-50	Grade II	23	IIA	T2	N0	M0	Surgery performed	Yes	Yes	26	1	Dead (attributable to this cancer dx)	8070/3: Squamous cell carcinoma, NOS	Blank(s)	Blank(s)	Blank(s)	Blank(s)	Radiation prior to surgery	2009	7.1 Squamous cell carcinoma with variants of esophagus
late-onset	Male	White	Unmarried	Lower	ESCC	15-50	Grade II	23	I	T1	N0	M0	Surgery performed	None/Unknown	No/Unknown	35	1	Dead (attributable to this cancer dx)	8070/3: Squamous cell carcinoma, NOS	IB	T1b	N0	M0	No radiation and/or cancer-directed surgery	2012	7.1 Squamous cell carcinoma with variants of esophagus
late-onset	Male	White	Married	Lower	EAC	15-50	Grade II	23	I	T1	N0	M0	Surgery performed	Yes	Yes	40	1	Dead (attributable to this cancer dx)	8140/3: Adenocarcinoma, NOS	IA	T1NOS	N0	M0	Radiation after surgery	2014	7.2 Adenocarcinoma with variants of esophagus
late-onset	Male	White	Married	Lower	EAC	15-50	Grade II	23	I	T1	N0	M0	Surgery performed	None/Unknown	No/Unknown	69	1	Alive or dead of other cause	8140/3: Adenocarcinoma, NOS	Blank(s)	Blank(s)	Blank(s)	Blank(s)	No radiation and/or cancer-directed surgery	2006	7.2 Adenocarcinoma with variants of esophagus
early-onset	Female	White	Married	Upper	ESCC	15-50	Grade II	23	I	T1	N0	M0	Surgery performed	None/Unknown	No/Unknown	74	0	Alive or dead of other cause	8070/3: Squamous cell carcinoma, NOS	IB	T1b	N0	M0	No radiation and/or cancer-directed surgery	2014	7.1 Squamous cell carcinoma with variants of esophagus
late-onset	Male	White	Married	Lower	EAC	15-50	Grade II	23	IIA	T3	N0	M0	Surgery performed	Yes	Yes	80	1	Dead (attributable to this cancer dx)	8140/3: Adenocarcinoma, NOS	IIB	T3	N0	M0	Radiation prior to surgery	2013	7.2 Adenocarcinoma with variants of esophagus
late-onset	Male	Others	Unmarried	Lower	EAC	15-50	Grade II	23	I	T1	N0	M0	Surgery performed	None/Unknown	No/Unknown	146	0	Alive or dead of other cause	8140/3: Adenocarcinoma, NOS	Blank(s)	Blank(s)	Blank(s)	Blank(s)	No radiation and/or cancer-directed surgery	2008	7.2 Adenocarcinoma with variants of esophagus
late-onset	Male	White	Unmarried	Lower	EAC	15-50	Grade II	23	I	T1	N0	M0	Surgery performed	None/Unknown	No/Unknown	154	1	Dead (attributable to this cancer dx)	8140/3: Adenocarcinoma, NOS	Blank(s)	Blank(s)	Blank(s)	Blank(s)	No radiation and/or cancer-directed surgery	2004	7.2 Adenocarcinoma with variants of esophagus
late-onset	Male	White	Unmarried	Lower	EAC	15-50	Grade II	24	I	T1	N0	M0	Surgery performed	None/Unknown	No/Unknown	4	1	Dead (attributable to this cancer dx)	8140/3: Adenocarcinoma, NOS	IA	T1a	N0	M0	No radiation and/or cancer-directed surgery	2011	7.2 Adenocarcinoma with variants of esophagus
late-onset	Female	White	Married	Middle	ESCC	15-50	Grade II	24	III	T3	N1	M0	Surgery performed	Yes	Yes	6	1	Dead (attributable to this cancer dx)	8070/3: Squamous cell carcinoma, NOS	Blank(s)	Blank(s)	Blank(s)	Blank(s)	Radiation prior to surgery	2008	7.1 Squamous cell carcinoma with variants of esophagus
late-onset	Female	Black	Unmarried	Middle	ESCC	15-50	Grade II	24	IIA	T2	N0	M0	Surgery performed	Yes	Yes	6	1	Alive or dead of other cause	8083/3: Basaloid squamous cell carcinoma	IIB	T2	N0	M0	Radiation prior to surgery	2010	7.1 Squamous cell carcinoma with variants of esophagus
late-onset	Male	White	Married	Lower	EAC	15-50	Grade II	24	IIB	T2	N1	M0	Surgery performed	None/Unknown	Yes	6	1	Dead (attributable to this cancer dx)	8140/3: Adenocarcinoma, NOS	Blank(s)	Blank(s)	Blank(s)	Blank(s)	No radiation and/or cancer-directed surgery	2005	7.2 Adenocarcinoma with variants of esophagus
late-onset	Female	White	Unmarried	Lower	ESCC	15-50	Grade II	24	IIA	T2	N0	M0	Surgery performed	None/Unknown	No/Unknown	8	1	Alive or dead of other cause	8070/3: Squamous cell carcinoma, NOS	IIA	T2	N0	M0	No radiation and/or cancer-directed surgery	2010	7.1 Squamous cell carcinoma with variants of esophagus
late-onset	Male	White	Unmarried	Lower	EAC	15-50	Grade II	24	IIA	T3	N0	M0	Surgery performed	Yes	Yes	15	1	Dead (attributable to this cancer dx)	8140/3: Adenocarcinoma, NOS	IIB	T3	N0	M0	Radiation prior to surgery	2012	7.2 Adenocarcinoma with variants of esophagus
late-onset	Female	White	Married	Middle	ESCC	15-50	Grade II	24	IIB	T2	N1	M0	Surgery performed	None/Unknown	No/Unknown	24	1	Dead (attributable to this cancer dx)	8070/3: Squamous cell carcinoma, NOS	IIB	T2	N1	M0	No radiation and/or cancer-directed surgery	2013	7.1 Squamous cell carcinoma with variants of esophagus
late-onset	Male	White	Married	Lower	EAC	15-50	Grade II	24	IIB	T2	N1	M0	Surgery performed	Yes	Yes	28	1	Alive or dead of other cause	8140/3: Adenocarcinoma, NOS	Blank(s)	Blank(s)	Blank(s)	Blank(s)	Radiation prior to surgery	2009	7.2 Adenocarcinoma with variants of esophagus
late-onset	Male	White	Unmarried	Middle	EAC	15-50	Grade II	24	III	T3	N1	M0	Surgery performed	Yes	Yes	36	1	Dead (attributable to this cancer dx)	8140/3: Adenocarcinoma, NOS	Blank(s)	Blank(s)	Blank(s)	Blank(s)	Radiation prior to surgery	2009	7.2 Adenocarcinoma with variants of esophagus
late-onset	Male	Others	Married	Middle	ESCC	15-50	Grade II	24	I	T1	N0	M0	Surgery performed	None/Unknown	No/Unknown	62	1	Alive or dead of other cause	8070/3: Squamous cell carcinoma, NOS	IB	T1a	N0	M0	No radiation and/or cancer-directed surgery	2013	7.1 Squamous cell carcinoma with variants of esophagus
late-onset	Male	White	Married	Lower	EAC	15-50	Grade II	24	III	T3	N1	M0	Surgery performed	Yes	Yes	83	0	Alive or dead of other cause	8140/3: Adenocarcinoma, NOS	IIIA	T3	N1	M0	Radiation prior to surgery	2014	7.2 Adenocarcinoma with variants of esophagus
late-onset	Male	White	Married	Middle	ESCC	15-50	Grade II	24	I	T1	N0	M0	Surgery performed	None/Unknown	No/Unknown	105	0	Alive or dead of other cause	8072/3: Squamous cell carcinoma, large cell, nonkeratinizing, NOS	IB	T1a	N0	M0	No radiation and/or cancer-directed surgery	2012	7.1 Squamous cell carcinoma with variants of esophagus
late-onset	Male	Others	Married	Lower	ESCC	15-50	Grade II	24	I	T1	N0	M0	Surgery performed	None/Unknown	No/Unknown	130	1	Dead (attributable to this cancer dx)	8070/3: Squamous cell carcinoma, NOS	Blank(s)	Blank(s)	Blank(s)	Blank(s)	No radiation and/or cancer-directed surgery	2005	7.1 Squamous cell carcinoma with variants of esophagus
late-onset	Female	White	Married	Middle	ESCC	15-50	Grade II	24	IIA	T3	N0	M0	Surgery performed	Yes	Yes	146	0	Alive or dead of other cause	8070/3: Squamous cell carcinoma, NOS	Blank(s)	Blank(s)	Blank(s)	Blank(s)	Radiation prior to surgery	2008	7.1 Squamous cell carcinoma with variants of esophagus
late-onset	Male	Others	Married	Lower	ESCC	15-50	Grade II	24	IIB	T2	N1	M0	Surgery performed	None/Unknown	No/Unknown	156	0	Alive or dead of other cause	8070/3: Squamous cell carcinoma, NOS	Blank(s)	Blank(s)	Blank(s)	Blank(s)	No radiation and/or cancer-directed surgery	2007	7.1 Squamous cell carcinoma with variants of esophagus
late-onset	Male	White	Married	Lower	EAC	15-50	Grade II	24	IIA	T2	N0	M0	Surgery performed	None/Unknown	No/Unknown	173	0	Alive or dead of other cause	8140/3: Adenocarcinoma, NOS	Blank(s)	Blank(s)	Blank(s)	Blank(s)	No radiation and/or cancer-directed surgery	2006	7.2 Adenocarcinoma with variants of esophagus
early-onset	Male	White	Married	Lower	EAC	15-50	Grade II	24	I	T1	N0	M0	Surgery performed	None/Unknown	No/Unknown	203	0	Alive or dead of other cause	8210/3: Adenocarcinoma in adenomatous polyp	Blank(s)	Blank(s)	Blank(s)	Blank(s)	No radiation and/or cancer-directed surgery	2004	7.2 Adenocarcinoma with variants of esophagus
late-onset	Male	White	Married	Others	ESCC	15-50	Grade II	25	IIA	T2	N0	M0	Surgery performed	None/Unknown	No/Unknown	1	1	Dead (attributable to this cancer dx)	8070/3: Squamous cell carcinoma, NOS	Blank(s)	Blank(s)	Blank(s)	Blank(s)	No radiation and/or cancer-directed surgery	2004	7.1 Squamous cell carcinoma with variants of esophagus
late-onset	Male	Black	Unmarried	Others	ESCC	15-50	Grade II	25	IIA	T3	N0	M0	Surgery performed	None/Unknown	No/Unknown	2	1	Dead (attributable to this cancer dx)	8070/3: Squamous cell carcinoma, NOS	Blank(s)	Blank(s)	Blank(s)	Blank(s)	No radiation and/or cancer-directed surgery	2005	7.1 Squamous cell carcinoma with variants of esophagus
late-onset	Male	White	Unmarried	Lower	EAC	15-50	Grade II	25	IIA	T3	N0	M0	Surgery performed	None/Unknown	No/Unknown	2	1	Dead (attributable to this cancer dx)	8140/3: Adenocarcinoma, NOS	IIB	T3	N0	M0	No radiation and/or cancer-directed surgery	2012	7.2 Adenocarcinoma with variants of esophagus
late-onset	Male	White	Married	Upper	ESCC	15-50	Grade II	25	IIA	T3	N0	M0	Surgery performed	None/Unknown	No/Unknown	4	1	Alive or dead of other cause	8070/3: Squamous cell carcinoma, NOS	IIB	T3	N0	M0	No radiation and/or cancer-directed surgery	2010	7.1 Squamous cell carcinoma with variants of esophagus
late-onset	Male	White	Married	Lower	EAC	15-50	Grade II	25	III	T3	N1	M0	Surgery performed	Yes	Yes	5	1	Dead (attributable to this cancer dx)	8140/3: Adenocarcinoma, NOS	Blank(s)	Blank(s)	Blank(s)	Blank(s)	Radiation prior to surgery	2009	7.2 Adenocarcinoma with variants of esophagus
late-onset	Male	White	Unmarried	Middle	ESCC	15-50	Grade II	25	III	T3	N1	M0	Surgery performed	Yes	Yes	6	1	Alive or dead of other cause	8070/3: Squamous cell carcinoma, NOS	IIIA	T3	N1	M0	Radiation prior to surgery	2011	7.1 Squamous cell carcinoma with variants of esophagus
late-onset	Male	White	Married	Lower	EAC	15-50	Grade II	25	III	T3	N1	M0	Surgery performed	Yes	Yes	6	1	Alive or dead of other cause	8140/3: Adenocarcinoma, NOS	IIIB	T3	N2	M0	Radiation prior to surgery	2010	7.2 Adenocarcinoma with variants of esophagus
late-onset	Female	Others	Unmarried	Upper	EAC	15-50	Grade II	25	IIA	T3	N0	M0	Surgery performed	None/Unknown	No/Unknown	6	1	Dead (attributable to this cancer dx)	8140/3: Adenocarcinoma, NOS	Blank(s)	Blank(s)	Blank(s)	Blank(s)	No radiation and/or cancer-directed surgery	2005	7.2 Adenocarcinoma with variants of esophagus
late-onset	Male	White	Unmarried	Lower	EAC	15-50	Grade II	25	III	T3	N1	M0	Surgery performed	Yes	Yes	7	1	Dead (attributable to this cancer dx)	8140/3: Adenocarcinoma, NOS	IIIA	T3	N1	M0	Radiation after surgery	2014	7.2 Adenocarcinoma with variants of esophagus
late-onset	Male	White	Married	Others	EAC	15-50	Grade II	25	I	T1	N0	M0	Surgery performed	None/Unknown	No/Unknown	7	1	Alive or dead of other cause	8140/3: Adenocarcinoma, NOS	IA	T1b	N0	M0	No radiation and/or cancer-directed surgery	2011	7.2 Adenocarcinoma with variants of esophagus
late-onset	Male	White	Married	Lower	EAC	15-50	Grade II	25	III	T3	N1	M0	Surgery performed	Yes	Yes	8	1	Dead (attributable to this cancer dx)	8140/3: Adenocarcinoma, NOS	Blank(s)	Blank(s)	Blank(s)	Blank(s)	Radiation after surgery	2008	7.2 Adenocarcinoma with variants of esophagus
late-onset	Male	White	Married	Others	ESCC	15-50	Grade II	25	IIB	T2	N1	M0	Surgery performed	None/Unknown	No/Unknown	8	1	Dead (attributable to this cancer dx)	8070/3: Squamous cell carcinoma, NOS	Blank(s)	Blank(s)	Blank(s)	Blank(s)	No radiation and/or cancer-directed surgery	2004	7.1 Squamous cell carcinoma with variants of esophagus
late-onset	Female	Black	Unmarried	Others	ESCC	15-50	Grade II	25	IIA	T3	N0	M0	Surgery performed	None/Unknown	No/Unknown	12	1	Alive or dead of other cause	8070/3: Squamous cell carcinoma, NOS	IIB	T3	N0	M0	No radiation and/or cancer-directed surgery	2012	7.1 Squamous cell carcinoma with variants of esophagus
late-onset	Male	White	Unmarried	Middle	ESCC	15-50	Grade II	25	IIA	T3	N0	M0	Surgery performed	None/Unknown	No/Unknown	13	1	Dead (attributable to this cancer dx)	8070/3: Squamous cell carcinoma, NOS	Blank(s)	Blank(s)	Blank(s)	Blank(s)	No radiation and/or cancer-directed surgery	2009	7.1 Squamous cell carcinoma with variants of esophagus
early-onset	Male	White	Unmarried	Lower	EAC	15-50	Grade II	25	III	T3	N1	M0	Surgery performed	None/Unknown	No/Unknown	14	1	Dead (attributable to this cancer dx)	8140/3: Adenocarcinoma, NOS	Blank(s)	Blank(s)	Blank(s)	Blank(s)	No radiation and/or cancer-directed surgery	2004	7.2 Adenocarcinoma with variants of esophagus
late-onset	Male	White	Unmarried	Lower	EAC	15-50	Grade II	25	IIA	T3	N0	M0	Surgery performed	None/Unknown	No/Unknown	14	1	Dead (attributable to this cancer dx)	8140/3: Adenocarcinoma, NOS	Blank(s)	Blank(s)	Blank(s)	Blank(s)	No radiation and/or cancer-directed surgery	2004	7.2 Adenocarcinoma with variants of esophagus
late-onset	Male	White	Married	Lower	Others	15-50	Grade II	25	I	T1	N0	M0	Surgery performed	None/Unknown	No/Unknown	15	1	Alive or dead of other cause	8481/3: Mucin-producing adenocarcinoma	IA	T1b	N0	M0	No radiation and/or cancer-directed surgery	2013	7.2 Adenocarcinoma with variants of esophagus
late-onset	Male	Black	Unmarried	Middle	ESCC	15-50	Grade II	25	IIA	T2	N0	M0	Surgery performed	Yes	Yes	16	1	Dead (attributable to this cancer dx)	8070/3: Squamous cell carcinoma, NOS	IIB	T2	N0	M0	Radiation prior to surgery	2014	7.1 Squamous cell carcinoma with variants of esophagus
early-onset	Male	White	Married	Lower	EAC	15-50	Grade II	25	III	T3	N1	M0	Surgery performed	Yes	Yes	16	1	Dead (attributable to this cancer dx)	8140/3: Adenocarcinoma, NOS	Blank(s)	Blank(s)	Blank(s)	Blank(s)	Radiation after surgery	2006	7.2 Adenocarcinoma with variants of esophagus
late-onset	Male	White	Married	Lower	EAC	15-50	Grade II	25	III	T3	N1	M0	Surgery performed	Yes	Yes	17	1	Dead (attributable to this cancer dx)	8140/3: Adenocarcinoma, NOS	IIIA	T3	N1	M0	Radiation prior to surgery	2013	7.2 Adenocarcinoma with variants of esophagus
early-onset	Male	White	Married	Lower	EAC	15-50	Grade II	25	III	T3	N1	M0	Surgery performed	None/Unknown	No/Unknown	21	1	Dead (attributable to this cancer dx)	8144/3: Adenocarcinoma, intestinal type	IIIB	T3	N2	M0	No radiation and/or cancer-directed surgery	2010	7.2 Adenocarcinoma with variants of esophagus
late-onset	Male	White	Unmarried	Others	ESCC	15-50	Grade II	25	III	T3	N1	M0	Surgery performed	Yes	Yes	23	1	Dead (attributable to this cancer dx)	8072/3: Squamous cell carcinoma, large cell, nonkeratinizing, NOS	Blank(s)	Blank(s)	Blank(s)	Blank(s)	Radiation after surgery	2007	7.1 Squamous cell carcinoma with variants of esophagus
late-onset	Male	White	Married	Lower	EAC	15-50	Grade II	25	III	T3	N1	M0	Surgery performed	Yes	Yes	23	1	Dead (attributable to this cancer dx)	8140/3: Adenocarcinoma, NOS	IIIA	T3	N1	M0	Radiation after surgery	2011	7.2 Adenocarcinoma with variants of esophagus
late-onset	Male	Black	Married	Lower	ESCC	15-50	Grade II	25	IIB	T2	N1	M0	Surgery performed	None/Unknown	No/Unknown	25	1	Dead (attributable to this cancer dx)	8070/3: Squamous cell carcinoma, NOS	Blank(s)	Blank(s)	Blank(s)	Blank(s)	No radiation and/or cancer-directed surgery	2007	7.1 Squamous cell carcinoma with variants of esophagus
late-onset	Male	White	Unmarried	Lower	EAC	15-50	Grade II	25	III	T3	N1	M0	Surgery performed	Yes	Yes	27	1	Alive or dead of other cause	8140/3: Adenocarcinoma, NOS	IIIA	T3	N1	M0	Radiation prior to surgery	2015	7.2 Adenocarcinoma with variants of esophagus
late-onset	Male	White	Married	Lower	EAC	15-50	Grade II	25	III	T3	N1	M0	Surgery performed	Yes	Yes	29	1	Alive or dead of other cause	8140/3: Adenocarcinoma, NOS	Blank(s)	Blank(s)	Blank(s)	Blank(s)	Radiation after surgery	2009	7.2 Adenocarcinoma with variants of esophagus
late-onset	Female	White	Married	Lower	EAC	15-50	Grade II	25	III	T3	N1	M0	Surgery performed	Yes	Yes	31	1	Alive or dead of other cause	8140/3: Adenocarcinoma, NOS	IIIA	T3	N1	M0	Radiation prior to surgery	2015	7.2 Adenocarcinoma with variants of esophagus
late-onset	Female	White	Married	Middle	ESCC	15-50	Grade II	25	IIA	T3	N0	M0	Surgery performed	None/Unknown	No/Unknown	31	1	Dead (attributable to this cancer dx)	8071/3: Squamous cell carcinoma, keratinizing, NOS	Blank(s)	Blank(s)	Blank(s)	Blank(s)	No radiation and/or cancer-directed surgery	2008	7.1 Squamous cell carcinoma with variants of esophagus
late-onset	Male	White	Married	Lower	EAC	15-50	Grade II	25	III	T3	N1	M0	Surgery performed	Yes	Yes	32	1	Dead (attributable to this cancer dx)	8140/3: Adenocarcinoma, NOS	Blank(s)	Blank(s)	Blank(s)	Blank(s)	Radiation prior to surgery	2006	7.2 Adenocarcinoma with variants of esophagus
late-onset	Male	White	Married	Lower	EAC	15-50	Grade II	25	IIB	T2	N1	M0	Surgery performed	None/Unknown	Yes	32	1	Dead (attributable to this cancer dx)	8140/3: Adenocarcinoma, NOS	IIB	T2	N1	M0	No radiation and/or cancer-directed surgery	2014	7.2 Adenocarcinoma with variants of esophagus
late-onset	Male	White	Married	Others	EAC	15-50	Grade II	25	IIA	T2	N0	M0	Surgery performed	None/Unknown	No/Unknown	32	1	Dead (attributable to this cancer dx)	8140/3: Adenocarcinoma, NOS	IB	T2	N0	M0	No radiation and/or cancer-directed surgery	2015	7.2 Adenocarcinoma with variants of esophagus
late-onset	Male	White	Married	Others	EAC	15-50	Grade II	25	IIB	T1	N1	M0	Surgery performed	None/Unknown	No/Unknown	32	1	Dead (attributable to this cancer dx)	8140/3: Adenocarcinoma, NOS	Blank(s)	Blank(s)	Blank(s)	Blank(s)	No radiation and/or cancer-directed surgery	2007	7.2 Adenocarcinoma with variants of esophagus
early-onset	Male	White	Married	Lower	EAC	15-50	Grade II	25	IIA	T3	N0	M0	Surgery performed	Yes	Yes	33	1	Dead (attributable to this cancer dx)	8140/3: Adenocarcinoma, NOS	Blank(s)	Blank(s)	Blank(s)	Blank(s)	Radiation before and after surgery	2005	7.2 Adenocarcinoma with variants of esophagus
late-onset	Female	White	Unmarried	Middle	ESCC	15-50	Grade II	25	I	T1	N0	M0	Surgery performed	None/Unknown	No/Unknown	35	1	Dead (attributable to this cancer dx)	8070/3: Squamous cell carcinoma, NOS	Blank(s)	Blank(s)	Blank(s)	Blank(s)	No radiation and/or cancer-directed surgery	2005	7.1 Squamous cell carcinoma with variants of esophagus
late-onset	Male	White	Married	Lower	EAC	15-50	Grade II	25	IIA	T2	N0	M0	Surgery performed	Yes	Yes	38	1	Dead (attributable to this cancer dx)	8140/3: Adenocarcinoma, NOS	IB	T2	N0	M0	Radiation prior to surgery	2014	7.2 Adenocarcinoma with variants of esophagus
late-onset	Male	White	Married	Lower	EAC	15-50	Grade II	25	IIB	T2	N1	M0	Surgery performed	None/Unknown	Yes	38	1	Dead (attributable to this cancer dx)	8140/3: Adenocarcinoma, NOS	Blank(s)	Blank(s)	Blank(s)	Blank(s)	No radiation and/or cancer-directed surgery	2006	7.2 Adenocarcinoma with variants of esophagus
late-onset	Female	White	Unmarried	Lower	EAC	15-50	Grade II	25	III	T3	N1	M0	Surgery performed	Yes	Yes	39	1	Dead (attributable to this cancer dx)	8140/3: Adenocarcinoma, NOS	Blank(s)	Blank(s)	Blank(s)	Blank(s)	Radiation prior to surgery	2007	7.2 Adenocarcinoma with variants of esophagus
late-onset	Male	White	Married	Lower	EAC	15-50	Grade II	25	IIB	T2	N1	M0	Surgery performed	Yes	Yes	40	1	Dead (attributable to this cancer dx)	8140/3: Adenocarcinoma, NOS	IIB	T2	N1	M0	Radiation after surgery	2013	7.2 Adenocarcinoma with variants of esophagus
late-onset	Male	White	Unmarried	Middle	ESCC	15-50	Grade II	25	III	T3	N1	M0	Surgery performed	None/Unknown	Yes	42	1	Dead (attributable to this cancer dx)	8070/3: Squamous cell carcinoma, NOS	IIIA	T3	N1	M0	No radiation and/or cancer-directed surgery	2012	7.1 Squamous cell carcinoma with variants of esophagus
late-onset	Male	White	Married	Middle	ESCC	15-50	Grade II	25	IIA	T2	N0	M0	Surgery performed	Yes	Yes	46	1	Dead (attributable to this cancer dx)	8070/3: Squamous cell carcinoma, NOS	IIB	T2	N0	M0	Radiation prior to surgery	2010	7.1 Squamous cell carcinoma with variants of esophagus
late-onset	Female	Black	Unmarried	Middle	ESCC	15-50	Grade II	25	IIA	T2	N0	M0	Surgery performed	Yes	Yes	47	1	Dead (attributable to this cancer dx)	8070/3: Squamous cell carcinoma, NOS	Blank(s)	Blank(s)	Blank(s)	Blank(s)	Radiation prior to surgery	2005	7.1 Squamous cell carcinoma with variants of esophagus
late-onset	Male	White	Married	Lower	EAC	15-50	Grade II	25	IIA	T2	N0	M0	Surgery performed	Yes	Yes	53	1	Dead (attributable to this cancer dx)	8140/3: Adenocarcinoma, NOS	Blank(s)	Blank(s)	Blank(s)	Blank(s)	Radiation prior to surgery	2009	7.2 Adenocarcinoma with variants of esophagus
late-onset	Male	White	Married	Lower	EAC	15-50	Grade II	25	IIA	T3	N0	M0	Surgery performed	Yes	Yes	55	1	Alive or dead of other cause	8140/3: Adenocarcinoma, NOS	IIB	T3	N0	M0	Radiation prior to surgery	2010	7.2 Adenocarcinoma with variants of esophagus
late-onset	Male	White	Married	Lower	EAC	15-50	Grade II	25	I	T1	N0	M0	Surgery performed	None/Unknown	No/Unknown	61	1	Dead (attributable to this cancer dx)	8140/3: Adenocarcinoma, NOS	Blank(s)	Blank(s)	Blank(s)	Blank(s)	No radiation and/or cancer-directed surgery	2004	7.2 Adenocarcinoma with variants of esophagus
late-onset	Male	White	Married	Lower	EAC	15-50	Grade II	25	I	T1	N0	M0	Surgery performed	Yes	Yes	66	0	Alive or dead of other cause	8140/3: Adenocarcinoma, NOS	IA	T1b	N0	M0	Radiation prior to surgery	2015	7.2 Adenocarcinoma with variants of esophagus
late-onset	Male	White	Married	Lower	Others	15-50	Grade II	25	IIB	T2	N1	M0	Surgery performed	Yes	Yes	66	0	Alive or dead of other cause	8574/3: Adenocarcinoma with neuroendocrine differentiation	IIB	T2	N1	M0	Radiation prior to surgery	2015	7.2 Adenocarcinoma with variants of esophagus
early-onset	Male	White	Married	Lower	ESCC	15-50	Grade II	25	I	T1	N0	M0	Surgery performed	None/Unknown	No/Unknown	66	0	Alive or dead of other cause	8070/3: Squamous cell carcinoma, NOS	IB	T1b	N0	M0	No radiation and/or cancer-directed surgery	2015	7.1 Squamous cell carcinoma with variants of esophagus
late-onset	Female	Others	Unmarried	Lower	ESCC	15-50	Grade II	25	IIA	T2	N0	M0	Surgery performed	None/Unknown	No/Unknown	70	0	Alive or dead of other cause	8070/3: Squamous cell carcinoma, NOS	IIA	T2	N0	M0	No radiation and/or cancer-directed surgery	2015	7.1 Squamous cell carcinoma with variants of esophagus
late-onset	Female	White	Unmarried	Middle	EAC	15-50	Grade II	25	I	T1	N0	M0	Surgery performed	Yes	Yes	71	0	Alive or dead of other cause	8140/3: Adenocarcinoma, NOS	IA	T1b	N0	M0	Surgery both before and after radiation	2015	7.2 Adenocarcinoma with variants of esophagus
late-onset	Female	Black	Married	Lower	EAC	15-50	Grade II	25	IIA	T2	N0	M0	Surgery performed	Yes	Yes	73	0	Alive or dead of other cause	8144/3: Adenocarcinoma, intestinal type	IB	T2	N0	M0	Radiation prior to surgery	2014	7.2 Adenocarcinoma with variants of esophagus
late-onset	Male	White	Married	Lower	EAC	15-50	Grade II	25	III	T3	N1	M0	Surgery performed	Yes	Yes	76	1	Alive or dead of other cause	8140/3: Adenocarcinoma, NOS	Blank(s)	Blank(s)	Blank(s)	Blank(s)	Radiation prior to surgery	2005	7.2 Adenocarcinoma with variants of esophagus
late-onset	Female	White	Married	Lower	EAC	15-50	Grade II	25	IIB	T2	N1	M0	Surgery performed	Yes	Yes	78	0	Alive or dead of other cause	8263/3: Adenocarcinoma in tubulovillous adenoma	IIB	T2	N1	M0	Radiation prior to surgery	2014	7.2 Adenocarcinoma with variants of esophagus
late-onset	Male	White	Unmarried	Lower	EAC	15-50	Grade II	25	IIB	T2	N1	M0	Surgery performed	Yes	Yes	80	0	Alive or dead of other cause	8140/3: Adenocarcinoma, NOS	IIB	T2	N1	M0	Radiation prior to surgery	2014	7.2 Adenocarcinoma with variants of esophagus
late-onset	Male	Others	Unmarried	Middle	ESCC	15-50	Grade II	25	IIA	T3	N0	M0	Surgery performed	Yes	Yes	83	0	Alive or dead of other cause	8071/3: Squamous cell carcinoma, keratinizing, NOS	IIB	T3	N0	M0	Radiation prior to surgery	2014	7.1 Squamous cell carcinoma with variants of esophagus
late-onset	Male	Others	Married	Lower	EAC	15-50	Grade II	25	III	T3	N1	M0	Surgery performed	Yes	Yes	83	0	Alive or dead of other cause	8140/3: Adenocarcinoma, NOS	IIIA	T3	N1	M0	Radiation prior to surgery	2014	7.2 Adenocarcinoma with variants of esophagus
early-onset	Male	White	Married	Others	EAC	15-50	Grade II	25	I	T1	N0	M0	Surgery performed	None/Unknown	No/Unknown	89	0	Alive or dead of other cause	8140/3: Adenocarcinoma, NOS	IA	T1b	N0	M0	No radiation and/or cancer-directed surgery	2013	7.2 Adenocarcinoma with variants of esophagus
late-onset	Male	White	Married	Lower	ESCC	15-50	Grade II	25	I	T1	N0	M0	Surgery performed	None/Unknown	No/Unknown	90	0	Alive or dead of other cause	8070/3: Squamous cell carcinoma, NOS	IB	T1b	N0	M0	No radiation and/or cancer-directed surgery	2013	7.1 Squamous cell carcinoma with variants of esophagus
late-onset	Male	White	Married	Lower	EAC	15-50	Grade II	25	I	T1	N0	M0	Surgery performed	None/Unknown	No/Unknown	91	0	Alive or dead of other cause	8140/3: Adenocarcinoma, NOS	IA	T1b	N0	M0	No radiation and/or cancer-directed surgery	2013	7.2 Adenocarcinoma with variants of esophagus
late-onset	Male	White	Unmarried	Lower	EAC	15-50	Grade II	25	I	T1	N0	M0	Surgery performed	None/Unknown	No/Unknown	92	1	Dead (attributable to this cancer dx)	8140/3: Adenocarcinoma, NOS	IA	T1a	N0	M0	No radiation and/or cancer-directed surgery	2010	7.2 Adenocarcinoma with variants of esophagus
late-onset	Male	White	Married	Lower	EAC	15-50	Grade II	25	IIB	T1	N1	M0	Surgery performed	None/Unknown	Yes	105	0	Alive or dead of other cause	8140/3: Adenocarcinoma, NOS	IIB	T1b	N1	M0	No radiation and/or cancer-directed surgery	2012	7.2 Adenocarcinoma with variants of esophagus
late-onset	Male	Black	Unmarried	Lower	EAC	15-50	Grade II	25	I	T1	N0	M0	Surgery performed	None/Unknown	No/Unknown	108	0	Alive or dead of other cause	8140/3: Adenocarcinoma, NOS	IA	T1b	N0	M0	No radiation and/or cancer-directed surgery	2011	7.2 Adenocarcinoma with variants of esophagus
late-onset	Male	White	Unmarried	Lower	EAC	15-50	Grade II	25	I	T1	N0	M0	Surgery performed	None/Unknown	No/Unknown	108	0	Alive or dead of other cause	8140/3: Adenocarcinoma, NOS	IA	T1a	N0	M0	No radiation and/or cancer-directed surgery	2011	7.2 Adenocarcinoma with variants of esophagus
late-onset	Male	White	Unmarried	Lower	ESCC	15-50	Grade II	25	I	T1	N0	M0	Surgery performed	Yes	Yes	112	1	Dead (attributable to this cancer dx)	8070/3: Squamous cell carcinoma, NOS	IB	T1a	N0	M0	Radiation prior to surgery	2010	7.1 Squamous cell carcinoma with variants of esophagus
late-onset	Male	White	Married	Upper	ESCC	15-50	Grade II	25	IIA	T2	N0	M0	Surgery performed	None/Unknown	No/Unknown	115	1	Alive or dead of other cause	8070/3: Squamous cell carcinoma, NOS	Blank(s)	Blank(s)	Blank(s)	Blank(s)	No radiation and/or cancer-directed surgery	2008	7.1 Squamous cell carcinoma with variants of esophagus
late-onset	Male	White	Married	Lower	EAC	15-50	Grade II	25	III	T3	N1	M0	Surgery performed	Yes	Yes	116	1	Alive or dead of other cause	8140/3: Adenocarcinoma, NOS	Blank(s)	Blank(s)	Blank(s)	Blank(s)	Radiation after surgery	2008	7.2 Adenocarcinoma with variants of esophagus
late-onset	Male	White	Married	Lower	EAC	15-50	Grade II	25	I	T1	N0	M0	Surgery performed	Yes	Yes	117	1	Alive or dead of other cause	8140/3: Adenocarcinoma, NOS	Blank(s)	Blank(s)	Blank(s)	Blank(s)	Radiation prior to surgery	2004	7.2 Adenocarcinoma with variants of esophagus
late-onset	Male	White	Married	Lower	EAC	15-50	Grade II	25	I	T1	N0	M0	Surgery performed	None/Unknown	No/Unknown	120	1	Alive or dead of other cause	8210/3: Adenocarcinoma in adenomatous polyp	IA	T1a	N0	M0	No radiation and/or cancer-directed surgery	2010	7.2 Adenocarcinoma with variants of esophagus
late-onset	Male	White	Married	Lower	EAC	15-50	Grade II	25	I	T1	N0	M0	Surgery performed	None/Unknown	No/Unknown	123	1	Dead (attributable to this cancer dx)	8140/3: Adenocarcinoma, NOS	Blank(s)	Blank(s)	Blank(s)	Blank(s)	No radiation and/or cancer-directed surgery	2007	7.2 Adenocarcinoma with variants of esophagus
late-onset	Male	White	Unmarried	Lower	Others	15-50	Grade II	25	I	T1	N0	M0	Surgery performed	None/Unknown	No/Unknown	134	0	Alive or dead of other cause	8481/3: Mucin-producing adenocarcinoma	Blank(s)	Blank(s)	Blank(s)	Blank(s)	No radiation and/or cancer-directed surgery	2009	7.2 Adenocarcinoma with variants of esophagus
late-onset	Male	White	Married	Lower	Others	15-50	Grade II	25	IIB	T1	N1	M0	Surgery performed	Yes	Yes	134	1	Alive or dead of other cause	8480/3: Mucinous adenocarcinoma	Blank(s)	Blank(s)	Blank(s)	Blank(s)	Radiation after surgery	2005	7.2 Adenocarcinoma with variants of esophagus
late-onset	Female	White	Unmarried	Lower	EAC	15-50	Grade II	25	I	T1	N0	M0	Surgery performed	None/Unknown	No/Unknown	136	0	Alive or dead of other cause	8140/3: Adenocarcinoma, NOS	Blank(s)	Blank(s)	Blank(s)	Blank(s)	No radiation and/or cancer-directed surgery	2009	7.2 Adenocarcinoma with variants of esophagus
late-onset	Male	White	Married	Lower	EAC	15-50	Grade II	25	III	T3	N1	M0	Surgery performed	Yes	Yes	152	1	Alive or dead of other cause	8140/3: Adenocarcinoma, NOS	Blank(s)	Blank(s)	Blank(s)	Blank(s)	Radiation after surgery	2007	7.2 Adenocarcinoma with variants of esophagus
late-onset	Male	White	Unmarried	Lower	EAC	15-50	Grade II	25	IIB	T2	N1	M0	Surgery performed	Yes	Yes	156	0	Alive or dead of other cause	8140/3: Adenocarcinoma, NOS	Blank(s)	Blank(s)	Blank(s)	Blank(s)	Radiation before and after surgery	2007	7.2 Adenocarcinoma with variants of esophagus
late-onset	Male	White	Married	Lower	EAC	15-50	Grade II	25	IIA	T3	N0	M0	Surgery performed	None/Unknown	No/Unknown	160	0	Alive or dead of other cause	8140/3: Adenocarcinoma, NOS	Blank(s)	Blank(s)	Blank(s)	Blank(s)	No radiation and/or cancer-directed surgery	2007	7.2 Adenocarcinoma with variants of esophagus
early-onset	Female	White	Unmarried	Lower	EAC	15-50	Grade II	25	III	T3	N1	M0	Surgery performed	Yes	Yes	162	0	Alive or dead of other cause	8140/3: Adenocarcinoma, NOS	Blank(s)	Blank(s)	Blank(s)	Blank(s)	Radiation prior to surgery	2007	7.2 Adenocarcinoma with variants of esophagus
late-onset	Male	White	Unmarried	Middle	ESCC	15-50	Grade II	25	III	T3	N1	M0	Surgery performed	None/Unknown	No/Unknown	162	1	Alive or dead of other cause	8070/3: Squamous cell carcinoma, NOS	Blank(s)	Blank(s)	Blank(s)	Blank(s)	No radiation and/or cancer-directed surgery	2006	7.1 Squamous cell carcinoma with variants of esophagus
early-onset	Male	White	Married	Upper	ESCC	15-50	Grade II	25	III	T4	N0	M0	Surgery performed	None/Unknown	No/Unknown	169	0	Alive or dead of other cause	8070/3: Squamous cell carcinoma, NOS	Blank(s)	Blank(s)	Blank(s)	Blank(s)	No radiation and/or cancer-directed surgery	2006	7.1 Squamous cell carcinoma with variants of esophagus
late-onset	Male	White	Married	Lower	EAC	15-50	Grade II	25	I	T1	N0	M0	Surgery performed	None/Unknown	No/Unknown	169	0	Alive or dead of other cause	8140/3: Adenocarcinoma, NOS	Blank(s)	Blank(s)	Blank(s)	Blank(s)	No radiation and/or cancer-directed surgery	2006	7.2 Adenocarcinoma with variants of esophagus
late-onset	Male	White	Married	Lower	EAC	15-50	Grade II	25	III	T3	N1	M0	Surgery performed	Yes	Yes	179	1	Alive or dead of other cause	8140/3: Adenocarcinoma, NOS	Blank(s)	Blank(s)	Blank(s)	Blank(s)	Radiation after surgery	2005	7.2 Adenocarcinoma with variants of esophagus
late-onset	Male	White	Married	Lower	EAC	15-50	Grade II	25	I	T1	N0	M0	Surgery performed	None/Unknown	No/Unknown	186	0	Alive or dead of other cause	8140/3: Adenocarcinoma, NOS	Blank(s)	Blank(s)	Blank(s)	Blank(s)	No radiation and/or cancer-directed surgery	2005	7.2 Adenocarcinoma with variants of esophagus
late-onset	Male	White	Married	Middle	ESCC	15-50	Grade II	25	IIB	T1	N1	M0	Surgery performed	None/Unknown	No/Unknown	189	1	Alive or dead of other cause	8070/3: Squamous cell carcinoma, NOS	Blank(s)	Blank(s)	Blank(s)	Blank(s)	No radiation and/or cancer-directed surgery	2004	7.1 Squamous cell carcinoma with variants of esophagus
late-onset	Male	White	Married	Lower	EAC	15-50	Grade II	25	III	T3	N1	M0	Surgery performed	Yes	Yes	199	0	Alive or dead of other cause	8140/3: Adenocarcinoma, NOS	Blank(s)	Blank(s)	Blank(s)	Blank(s)	Radiation prior to surgery	2004	7.2 Adenocarcinoma with variants of esophagus
late-onset	Male	White	Married	Lower	EAC	15-50	Grade II	26	IIA	T3	N0	M0	Surgery performed	Yes	Yes	4	1	Dead (attributable to this cancer dx)	8140/3: Adenocarcinoma, NOS	IIB	T3	N0	M0	Radiation prior to surgery	2012	7.2 Adenocarcinoma with variants of esophagus
late-onset	Male	White	Married	Lower	EAC	15-50	Grade II	26	IIA	T2	N0	M0	Surgery performed	Yes	Yes	11	1	Dead (attributable to this cancer dx)	8140/3: Adenocarcinoma, NOS	IB	T2	N0	M0	Radiation after surgery	2013	7.2 Adenocarcinoma with variants of esophagus
late-onset	Male	White	Unmarried	Lower	EAC	15-50	Grade II	26	I	T1	N0	M0	Surgery performed	Yes	Yes	11	1	Dead (attributable to this cancer dx)	8140/3: Adenocarcinoma, NOS	IA	T1NOS	N0	M0	Radiation prior to surgery	2010	7.2 Adenocarcinoma with variants of esophagus
late-onset	Male	White	Married	Lower	EAC	15-50	Grade II	26	III	T3	N1	M0	Surgery performed	Yes	Yes	22	1	Dead (attributable to this cancer dx)	8140/3: Adenocarcinoma, NOS	Blank(s)	Blank(s)	Blank(s)	Blank(s)	Radiation after surgery	2007	7.2 Adenocarcinoma with variants of esophagus
late-onset	Male	White	Married	Lower	ESCC	15-50	Grade II	26	III	T3	N1	M0	Surgery performed	Yes	Yes	29	1	Dead (attributable to this cancer dx)	8070/3: Squamous cell carcinoma, NOS	IIIA	T3	N1	M0	Radiation prior to surgery	2010	7.1 Squamous cell carcinoma with variants of esophagus
late-onset	Male	White	Married	Lower	EAC	15-50	Grade II	26	I	T1	N0	M0	Surgery performed	Yes	Yes	64	0	Alive or dead of other cause	8140/3: Adenocarcinoma, NOS	IA	T1NOS	N0	M0	Radiation before and after surgery	2015	7.2 Adenocarcinoma with variants of esophagus
late-onset	Female	Others	Married	Middle	ESCC	15-50	Grade II	26	III	T3	N1	M0	Surgery performed	None/Unknown	Yes	79	0	Alive or dead of other cause	8070/3: Squamous cell carcinoma, NOS	IIIB	T3	N2	M0	No radiation and/or cancer-directed surgery	2014	7.1 Squamous cell carcinoma with variants of esophagus
late-onset	Male	White	Married	Lower	EAC	15-50	Grade II	26	III	T3	N1	M0	Surgery performed	Yes	Yes	95	0	Alive or dead of other cause	8140/3: Adenocarcinoma, NOS	IIIA	T3	N1	M0	Radiation prior to surgery	2013	7.2 Adenocarcinoma with variants of esophagus
early-onset	Male	White	Married	Lower	EAC	15-50	Grade II	26	III	T3	N1	M0	Surgery performed	Yes	Yes	138	0	Alive or dead of other cause	8140/3: Adenocarcinoma, NOS	Blank(s)	Blank(s)	Blank(s)	Blank(s)	Radiation prior to surgery	2009	7.2 Adenocarcinoma with variants of esophagus
late-onset	Male	White	Unmarried	Others	EAC	15-50	Grade II	26	I	T1	N0	M0	Surgery performed	None/Unknown	No/Unknown	164	0	Alive or dead of other cause	8140/3: Adenocarcinoma, NOS	Blank(s)	Blank(s)	Blank(s)	Blank(s)	No radiation and/or cancer-directed surgery	2007	7.2 Adenocarcinoma with variants of esophagus
late-onset	Male	White	Unmarried	Middle	EAC	15-50	Grade II	27	I	T1	N0	M0	Surgery performed	None/Unknown	No/Unknown	3	1	Dead (attributable to this cancer dx)	8140/3: Adenocarcinoma, NOS	Blank(s)	Blank(s)	Blank(s)	Blank(s)	No radiation and/or cancer-directed surgery	2007	7.2 Adenocarcinoma with variants of esophagus
late-onset	Male	White	Married	Lower	EAC	15-50	Grade II	27	IIA	T2	N0	M0	Surgery performed	Yes	Yes	4	1	Alive or dead of other cause	8140/3: Adenocarcinoma, NOS	Blank(s)	Blank(s)	Blank(s)	Blank(s)	Radiation prior to surgery	2006	7.2 Adenocarcinoma with variants of esophagus
late-onset	Male	White	Unmarried	Others	EAC	15-50	Grade II	27	IIA	T3	N0	M0	Surgery performed	Yes	Yes	5	1	Dead (attributable to this cancer dx)	8140/3: Adenocarcinoma, NOS	Blank(s)	Blank(s)	Blank(s)	Blank(s)	Radiation prior to surgery	2005	7.2 Adenocarcinoma with variants of esophagus
late-onset	Male	White	Married	Others	EAC	15-50	Grade II	27	I	T1	N0	M0	Surgery performed	None/Unknown	No/Unknown	7	1	Alive or dead of other cause	8140/3: Adenocarcinoma, NOS	Blank(s)	Blank(s)	Blank(s)	Blank(s)	No radiation and/or cancer-directed surgery	2007	7.2 Adenocarcinoma with variants of esophagus
late-onset	Male	White	Married	Lower	EAC	15-50	Grade II	27	IIB	T1	N1	M0	Surgery performed	None/Unknown	No/Unknown	9	1	Alive or dead of other cause	8140/3: Adenocarcinoma, NOS	Blank(s)	Blank(s)	Blank(s)	Blank(s)	No radiation and/or cancer-directed surgery	2004	7.2 Adenocarcinoma with variants of esophagus
late-onset	Male	White	Married	Lower	EAC	15-50	Grade II	27	I	T1	N0	M0	Surgery performed	None/Unknown	No/Unknown	13	1	Dead (attributable to this cancer dx)	8140/3: Adenocarcinoma, NOS	Blank(s)	Blank(s)	Blank(s)	Blank(s)	No radiation and/or cancer-directed surgery	2009	7.2 Adenocarcinoma with variants of esophagus
late-onset	Female	White	Married	Middle	ESCC	15-50	Grade II	27	IIB	T1	N1	M0	Surgery performed	None/Unknown	No/Unknown	14	1	Dead (attributable to this cancer dx)	8071/3: Squamous cell carcinoma, keratinizing, NOS	Blank(s)	Blank(s)	Blank(s)	Blank(s)	No radiation and/or cancer-directed surgery	2004	7.1 Squamous cell carcinoma with variants of esophagus
late-onset	Female	White	Married	Middle	ESCC	15-50	Grade II	27	IIA	T3	N0	M0	Surgery performed	None/Unknown	No/Unknown	15	1	Alive or dead of other cause	8070/3: Squamous cell carcinoma, NOS	Blank(s)	Blank(s)	Blank(s)	Blank(s)	No radiation and/or cancer-directed surgery	2006	7.1 Squamous cell carcinoma with variants of esophagus
late-onset	Male	White	Unmarried	Lower	EAC	15-50	Grade II	27	III	T3	N1	M0	Surgery performed	Yes	Yes	17	1	Dead (attributable to this cancer dx)	8140/3: Adenocarcinoma, NOS	IIIA	T3	N1	M0	Radiation prior to surgery	2011	7.2 Adenocarcinoma with variants of esophagus
late-onset	Female	White	Unmarried	Lower	Others	15-50	Grade II	27	III	T3	N1	M0	Surgery performed	Yes	Yes	21	1	Dead (attributable to this cancer dx)	8480/3: Mucinous adenocarcinoma	IIIA	T3	N1	M0	Radiation prior to surgery	2015	7.2 Adenocarcinoma with variants of esophagus
early-onset	Male	White	Married	Lower	EAC	15-50	Grade II	27	III	T3	N1	M0	Surgery performed	Yes	Yes	25	1	Dead (attributable to this cancer dx)	8140/3: Adenocarcinoma, NOS	Blank(s)	Blank(s)	Blank(s)	Blank(s)	Radiation after surgery	2005	7.2 Adenocarcinoma with variants of esophagus
late-onset	Male	White	Married	Lower	EAC	15-50	Grade II	27	III	T3	N1	M0	Surgery performed	Yes	Yes	34	1	Dead (attributable to this cancer dx)	8140/3: Adenocarcinoma, NOS	Blank(s)	Blank(s)	Blank(s)	Blank(s)	Radiation prior to surgery	2008	7.2 Adenocarcinoma with variants of esophagus
late-onset	Male	White	Married	Lower	EAC	15-50	Grade II	27	IIA	T2	N0	M0	Surgery performed	None/Unknown	No/Unknown	34	1	Dead (attributable to this cancer dx)	8140/3: Adenocarcinoma, NOS	Blank(s)	Blank(s)	Blank(s)	Blank(s)	No radiation and/or cancer-directed surgery	2009	7.2 Adenocarcinoma with variants of esophagus
late-onset	Male	White	Married	Lower	EAC	15-50	Grade II	27	IIA	T3	N0	M0	Surgery performed	Yes	Yes	36	1	Alive or dead of other cause	8140/3: Adenocarcinoma, NOS	IIB	T3	N0	M0	Radiation prior to surgery	2015	7.2 Adenocarcinoma with variants of esophagus
late-onset	Female	Black	Unmarried	Lower	ESCC	15-50	Grade II	27	IIA	T2	N0	M0	Surgery performed	None/Unknown	No/Unknown	61	1	Alive or dead of other cause	8071/3: Squamous cell carcinoma, keratinizing, NOS	Blank(s)	Blank(s)	Blank(s)	Blank(s)	No radiation and/or cancer-directed surgery	2005	7.1 Squamous cell carcinoma with variants of esophagus
early-onset	Male	White	Unmarried	Lower	EAC	15-50	Grade II	27	IIB	T1	N1	M0	Surgery performed	Yes	Yes	116	0	Alive or dead of other cause	8140/3: Adenocarcinoma, NOS	IIB	T1b	N1	M0	Radiation after surgery	2011	7.2 Adenocarcinoma with variants of esophagus
late-onset	Male	White	Unmarried	Lower	EAC	15-50	Grade II	27	IIA	T3	N0	M0	Surgery performed	Yes	Yes	116	0	Alive or dead of other cause	8140/3: Adenocarcinoma, NOS	IIB	T3	N0	M0	Radiation prior to surgery	2011	7.2 Adenocarcinoma with variants of esophagus
late-onset	Male	White	Married	Lower	EAC	15-50	Grade II	27	I	T1	N0	M0	Surgery performed	None/Unknown	No/Unknown	119	0	Alive or dead of other cause	8140/3: Adenocarcinoma, NOS	IA	T1b	N0	M0	No radiation and/or cancer-directed surgery	2011	7.2 Adenocarcinoma with variants of esophagus
late-onset	Male	White	Married	Others	EAC	15-50	Grade II	27	IIA	T2	N0	M0	Surgery performed	None/Unknown	No/Unknown	155	0	Alive or dead of other cause	8140/3: Adenocarcinoma, NOS	Blank(s)	Blank(s)	Blank(s)	Blank(s)	No radiation and/or cancer-directed surgery	2008	7.2 Adenocarcinoma with variants of esophagus
late-onset	Male	White	Married	Middle	ESCC	15-50	Grade II	28	III	T3	N1	M0	Surgery performed	Yes	Yes	5	1	Alive or dead of other cause	8070/3: Squamous cell carcinoma, NOS	Blank(s)	Blank(s)	Blank(s)	Blank(s)	Radiation prior to surgery	2006	7.1 Squamous cell carcinoma with variants of esophagus
late-onset	Male	White	Unmarried	Lower	EAC	15-50	Grade II	28	IIB	T2	N1	M0	Surgery performed	Yes	Yes	5	1	Dead (attributable to this cancer dx)	8140/3: Adenocarcinoma, NOS	IIIC	T2	N3	M0	Radiation prior to surgery	2015	7.2 Adenocarcinoma with variants of esophagus
late-onset	Male	White	Unmarried	Middle	ESCC	15-50	Grade II	28	III	T3	N1	M0	Surgery performed	None/Unknown	No/Unknown	11	1	Alive or dead of other cause	8070/3: Squamous cell carcinoma, NOS	Blank(s)	Blank(s)	Blank(s)	Blank(s)	No radiation and/or cancer-directed surgery	2004	7.1 Squamous cell carcinoma with variants of esophagus
early-onset	Female	White	Married	Lower	EAC	15-50	Grade II	28	IIB	T1	N1	M0	Surgery performed	Yes	Yes	13	1	Dead (attributable to this cancer dx)	8140/3: Adenocarcinoma, NOS	IIB	T1NOS	N1	M0	Radiation prior to surgery	2011	7.2 Adenocarcinoma with variants of esophagus
early-onset	Male	Others	Married	Lower	ESCC	15-50	Grade II	28	IIA	T3	N0	M0	Surgery performed	Yes	Yes	19	1	Dead (attributable to this cancer dx)	8070/3: Squamous cell carcinoma, NOS	IIA	T3	N0	M0	Radiation prior to surgery	2013	7.1 Squamous cell carcinoma with variants of esophagus
late-onset	Female	White	Unmarried	Lower	ESCC	15-50	Grade II	28	III	T3	N1	M0	Surgery performed	Yes	Yes	22	1	Dead (attributable to this cancer dx)	8070/3: Squamous cell carcinoma, NOS	IIIA	T3	N1	M0	Radiation prior to surgery	2015	7.1 Squamous cell carcinoma with variants of esophagus
late-onset	Male	White	Married	Lower	EAC	15-50	Grade II	28	IIB	T1	N1	M0	Surgery performed	Yes	Yes	27	1	Dead (attributable to this cancer dx)	8140/3: Adenocarcinoma, NOS	IIB	T1NOS	N1	M0	Radiation prior to surgery	2014	7.2 Adenocarcinoma with variants of esophagus
late-onset	Female	White	Married	Lower	EAC	15-50	Grade II	28	I	T1	N0	M0	Surgery performed	None/Unknown	No/Unknown	53	1	Dead (attributable to this cancer dx)	8140/3: Adenocarcinoma, NOS	Blank(s)	Blank(s)	Blank(s)	Blank(s)	No radiation and/or cancer-directed surgery	2005	7.2 Adenocarcinoma with variants of esophagus
late-onset	Male	White	Married	Lower	EAC	15-50	Grade II	28	III	T3	N1	M0	Surgery performed	Yes	Yes	64	1	Dead (attributable to this cancer dx)	8140/3: Adenocarcinoma, NOS	Blank(s)	Blank(s)	Blank(s)	Blank(s)	Radiation after surgery	2008	7.2 Adenocarcinoma with variants of esophagus
early-onset	Male	White	Married	Lower	EAC	15-50	Grade II	28	I	T1	N0	M0	Surgery performed	None/Unknown	No/Unknown	66	1	Alive or dead of other cause	8140/3: Adenocarcinoma, NOS	Blank(s)	Blank(s)	Blank(s)	Blank(s)	No radiation and/or cancer-directed surgery	2005	7.2 Adenocarcinoma with variants of esophagus
late-onset	Male	White	Married	Middle	EAC	15-50	Grade II	28	IIB	T1	N1	M0	Surgery performed	Yes	Yes	95	0	Alive or dead of other cause	8140/3: Adenocarcinoma, NOS	IIB	T1NOS	N1	M0	Radiation after surgery	2013	7.2 Adenocarcinoma with variants of esophagus
late-onset	Male	White	Married	Lower	ESCC	15-50	Grade II	28	IIA	T3	N0	M0	Surgery performed	Yes	Yes	131	1	Alive or dead of other cause	8070/3: Squamous cell carcinoma, NOS	Blank(s)	Blank(s)	Blank(s)	Blank(s)	Radiation prior to surgery	2006	7.1 Squamous cell carcinoma with variants of esophagus
late-onset	Male	White	Unmarried	Lower	EAC	15-50	Grade II	28	IIB	T2	N1	M0	Surgery performed	None/Unknown	Yes	140	0	Alive or dead of other cause	8140/3: Adenocarcinoma, NOS	Blank(s)	Blank(s)	Blank(s)	Blank(s)	No radiation and/or cancer-directed surgery	2009	7.2 Adenocarcinoma with variants of esophagus
late-onset	Female	White	Married	Middle	ESCC	15-50	Grade II	28	I	T1	N0	M0	Surgery performed	None/Unknown	No/Unknown	142	0	Alive or dead of other cause	8070/3: Squamous cell carcinoma, NOS	Blank(s)	Blank(s)	Blank(s)	Blank(s)	No radiation and/or cancer-directed surgery	2009	7.1 Squamous cell carcinoma with variants of esophagus
late-onset	Male	White	Married	Lower	EAC	15-50	Grade II	28	I	T1	N0	M0	Surgery performed	None/Unknown	No/Unknown	156	1	Alive or dead of other cause	8140/3: Adenocarcinoma, NOS	Blank(s)	Blank(s)	Blank(s)	Blank(s)	No radiation and/or cancer-directed surgery	2004	7.2 Adenocarcinoma with variants of esophagus
early-onset	Female	White	Unmarried	Lower	EAC	15-50	Grade II	28	I	T1	N0	M0	Surgery performed	None/Unknown	No/Unknown	168	0	Alive or dead of other cause	8140/3: Adenocarcinoma, NOS	Blank(s)	Blank(s)	Blank(s)	Blank(s)	No radiation and/or cancer-directed surgery	2006	7.2 Adenocarcinoma with variants of esophagus
late-onset	Female	White	Married	Lower	EAC	15-50	Grade II	29	III	T3	N1	M0	Surgery performed	Yes	Yes	12	1	Dead (attributable to this cancer dx)	8140/3: Adenocarcinoma, NOS	Blank(s)	Blank(s)	Blank(s)	Blank(s)	Radiation prior to surgery	2005	7.2 Adenocarcinoma with variants of esophagus
late-onset	Male	White	Married	Lower	EAC	15-50	Grade II	29	III	T3	N1	M0	Surgery performed	Yes	Yes	14	1	Dead (attributable to this cancer dx)	8140/3: Adenocarcinoma, NOS	Blank(s)	Blank(s)	Blank(s)	Blank(s)	Radiation prior to surgery	2008	7.2 Adenocarcinoma with variants of esophagus
late-onset	Male	White	Married	Lower	EAC	15-50	Grade II	29	IIA	T3	N0	M0	Surgery performed	Yes	Yes	25	1	Dead (attributable to this cancer dx)	8140/3: Adenocarcinoma, NOS	IIB	T3	N0	M0	Radiation prior to surgery	2014	7.2 Adenocarcinoma with variants of esophagus
late-onset	Male	White	Married	Lower	EAC	15-50	Grade II	29	IIB	T1	N1	M0	Surgery performed	None/Unknown	No/Unknown	42	1	Dead (missing/unknown COD)	8140/3: Adenocarcinoma, NOS	Blank(s)	Blank(s)	Blank(s)	Blank(s)	No radiation and/or cancer-directed surgery	2004	7.2 Adenocarcinoma with variants of esophagus
late-onset	Male	White	Married	Lower	EAC	15-50	Grade II	29	III	T3	N1	M0	Surgery performed	Yes	Yes	51	1	Dead (attributable to this cancer dx)	8140/3: Adenocarcinoma, NOS	IIIA	T3	N1	M0	Radiation after surgery	2010	7.2 Adenocarcinoma with variants of esophagus
late-onset	Female	White	Married	Lower	EAC	15-50	Grade II	29	I	T1	N0	M0	Surgery performed	None/Unknown	No/Unknown	54	1	Dead (attributable to this cancer dx)	8210/3: Adenocarcinoma in adenomatous polyp	IA	T1b	N0	M0	No radiation and/or cancer-directed surgery	2014	7.2 Adenocarcinoma with variants of esophagus
late-onset	Male	White	Married	Lower	EAC	15-50	Grade II	29	I	T1	N0	M0	Surgery performed	None/Unknown	No/Unknown	84	0	Alive or dead of other cause	8140/3: Adenocarcinoma, NOS	IA	T1a	N0	M0	No radiation and/or cancer-directed surgery	2013	7.2 Adenocarcinoma with variants of esophagus
late-onset	Male	White	Married	Lower	EAC	15-50	Grade II	29	I	T1	N0	M0	Surgery performed	None/Unknown	No/Unknown	85	1	Alive or dead of other cause	8140/3: Adenocarcinoma, NOS	Blank(s)	Blank(s)	Blank(s)	Blank(s)	No radiation and/or cancer-directed surgery	2005	7.2 Adenocarcinoma with variants of esophagus
late-onset	Male	White	Married	Lower	EAC	15-50	Grade II	29	IIB	T2	N1	M0	Surgery performed	Yes	Yes	93	0	Alive or dead of other cause	8140/3: Adenocarcinoma, NOS	IIIA	T2	N2	M0	Radiation after surgery	2013	7.2 Adenocarcinoma with variants of esophagus
late-onset	Female	White	Married	Lower	EAC	15-50	Grade II	29	III	T3	N1	M0	Surgery performed	Yes	Yes	143	0	Alive or dead of other cause	8140/3: Adenocarcinoma, NOS	Blank(s)	Blank(s)	Blank(s)	Blank(s)	Radiation after surgery	2009	7.2 Adenocarcinoma with variants of esophagus
late-onset	Male	White	Married	Lower	EAC	15-50	Grade II	29	III	T3	N1	M0	Surgery performed	Yes	Yes	180	0	Alive or dead of other cause	8140/3: Adenocarcinoma, NOS	Blank(s)	Blank(s)	Blank(s)	Blank(s)	Radiation after surgery	2005	7.2 Adenocarcinoma with variants of esophagus
late-onset	Male	White	Married	Lower	EAC	15-50	Grade II	30	IIA	T3	N0	M0	Surgery performed	None/Unknown	No/Unknown	1	1	Dead (attributable to this cancer dx)	8140/3: Adenocarcinoma, NOS	IIB	T3	N0	M0	No radiation and/or cancer-directed surgery	2012	7.2 Adenocarcinoma with variants of esophagus
late-onset	Male	White	Married	Lower	EAC	15-50	Grade II	30	IIA	T2	N0	M0	Surgery performed	None/Unknown	No/Unknown	1	1	Dead (attributable to this cancer dx)	8140/3: Adenocarcinoma, NOS	Blank(s)	Blank(s)	Blank(s)	Blank(s)	No radiation and/or cancer-directed surgery	2009	7.2 Adenocarcinoma with variants of esophagus
late-onset	Male	White	Married	Lower	EAC	15-50	Grade II	30	III	T3	N1	M0	Surgery performed	Yes	Yes	3	1	Dead (attributable to this cancer dx)	8140/3: Adenocarcinoma, NOS	IIIA	T3	N1	M0	Radiation prior to surgery	2014	7.2 Adenocarcinoma with variants of esophagus
late-onset	Male	White	Unmarried	Middle	ESCC	15-50	Grade II	30	IIB	T2	N1	M0	Surgery performed	Yes	Yes	4	1	Alive or dead of other cause	8072/3: Squamous cell carcinoma, large cell, nonkeratinizing, NOS	IIB	T2	N1	M0	Radiation prior to surgery	2015	7.1 Squamous cell carcinoma with variants of esophagus
late-onset	Male	White	Married	Middle	ESCC	15-50	Grade II	30	III	T3	N1	M0	Surgery performed	Yes	Yes	4	1	Dead (attributable to this cancer dx)	8070/3: Squamous cell carcinoma, NOS	Blank(s)	Blank(s)	Blank(s)	Blank(s)	Radiation prior to surgery	2009	7.1 Squamous cell carcinoma with variants of esophagus
late-onset	Male	White	Married	Others	EAC	15-50	Grade II	30	III	T3	N1	M0	Surgery performed	Yes	Yes	5	1	Dead (attributable to this cancer dx)	8140/3: Adenocarcinoma, NOS	Blank(s)	Blank(s)	Blank(s)	Blank(s)	Radiation after surgery	2009	7.2 Adenocarcinoma with variants of esophagus
late-onset	Male	White	Married	Lower	EAC	15-50	Grade II	30	III	T3	N1	M0	Surgery performed	Yes	Yes	5	1	Dead (attributable to this cancer dx)	8140/3: Adenocarcinoma, NOS	IIIA	T3	N1	M0	Radiation prior to surgery	2011	7.2 Adenocarcinoma with variants of esophagus
late-onset	Female	White	Unmarried	Middle	ESCC	15-50	Grade II	30	III	T3	N1	M0	Surgery performed	None/Unknown	No/Unknown	5	1	Dead (attributable to this cancer dx)	8070/3: Squamous cell carcinoma, NOS	Blank(s)	Blank(s)	Blank(s)	Blank(s)	No radiation and/or cancer-directed surgery	2006	7.1 Squamous cell carcinoma with variants of esophagus
late-onset	Male	Others	Married	Upper	ESCC	15-50	Grade II	30	I	T1	N0	M0	Surgery performed	Yes	Yes	6	0	Alive or dead of other cause	8070/3: Squamous cell carcinoma, NOS	IB	T1b	N0	M0	Radiation after surgery	2014	7.1 Squamous cell carcinoma with variants of esophagus
late-onset	Female	White	Married	Lower	ESCC	15-50	Grade II	30	IIA	T3	N0	M0	Surgery performed	Yes	Yes	6	1	Alive or dead of other cause	8070/3: Squamous cell carcinoma, NOS	Blank(s)	Blank(s)	Blank(s)	Blank(s)	Radiation prior to surgery	2007	7.1 Squamous cell carcinoma with variants of esophagus
late-onset	Male	White	Unmarried	Middle	EAC	15-50	Grade II	30	IIA	T3	N0	M0	Surgery performed	Yes	Yes	6	1	Dead (attributable to this cancer dx)	8140/3: Adenocarcinoma, NOS	Blank(s)	Blank(s)	Blank(s)	Blank(s)	Radiation prior to surgery	2006	7.2 Adenocarcinoma with variants of esophagus
late-onset	Male	White	Married	Lower	EAC	15-50	Grade II	30	III	T3	N1	M0	Surgery performed	Yes	No/Unknown	6	1	Dead (attributable to this cancer dx)	8140/3: Adenocarcinoma, NOS	Blank(s)	Blank(s)	Blank(s)	Blank(s)	Radiation after surgery	2004	7.2 Adenocarcinoma with variants of esophagus
late-onset	Male	White	Married	Lower	EAC	15-50	Grade II	30	III	T3	N1	M0	Surgery performed	Yes	Yes	6	1	Alive or dead of other cause	8140/3: Adenocarcinoma, NOS	IIIA	T3	N1	M0	Radiation prior to surgery	2014	7.2 Adenocarcinoma with variants of esophagus
late-onset	Male	White	Unmarried	Lower	EAC	15-50	Grade II	30	III	T3	N1	M0	Surgery performed	Yes	Yes	6	1	Dead (attributable to this cancer dx)	8140/3: Adenocarcinoma, NOS	IIIC	T3	N3	M0	Radiation prior to surgery	2013	7.2 Adenocarcinoma with variants of esophagus
late-onset	Male	White	Married	Lower	EAC	15-50	Grade II	30	IIA	T3	N0	M0	Surgery performed	None/Unknown	No/Unknown	6	1	Dead (attributable to this cancer dx)	8140/3: Adenocarcinoma, NOS	Blank(s)	Blank(s)	Blank(s)	Blank(s)	No radiation and/or cancer-directed surgery	2007	7.2 Adenocarcinoma with variants of esophagus
late-onset	Male	White	Married	Lower	EAC	15-50	Grade II	30	IIA	T2	N0	M0	Surgery performed	None/Unknown	No/Unknown	6	1	Dead (attributable to this cancer dx)	8140/3: Adenocarcinoma, NOS	Blank(s)	Blank(s)	Blank(s)	Blank(s)	No radiation and/or cancer-directed surgery	2007	7.2 Adenocarcinoma with variants of esophagus
late-onset	Male	White	Married	Lower	EAC	15-50	Grade II	30	III	T3	N1	M0	Surgery performed	None/Unknown	No/Unknown	6	1	Dead (attributable to this cancer dx)	8144/3: Adenocarcinoma, intestinal type	Blank(s)	Blank(s)	Blank(s)	Blank(s)	No radiation and/or cancer-directed surgery	2005	7.2 Adenocarcinoma with variants of esophagus
late-onset	Male	White	Married	Others	EAC	15-50	Grade II	30	I	T1	N0	M0	Surgery performed	None/Unknown	Yes	6	1	Alive or dead of other cause	8140/3: Adenocarcinoma, NOS	Blank(s)	Blank(s)	Blank(s)	Blank(s)	No radiation and/or cancer-directed surgery	2004	7.2 Adenocarcinoma with variants of esophagus
late-onset	Male	White	Married	Lower	EAC	15-50	Grade II	30	IIA	T3	N0	M0	Surgery performed	Yes	Yes	7	1	Dead (attributable to this cancer dx)	8140/3: Adenocarcinoma, NOS	IIB	T3	N0	M0	Radiation before and after surgery	2015	7.2 Adenocarcinoma with variants of esophagus
late-onset	Male	White	Unmarried	Others	ESCC	15-50	Grade II	30	I	T1	N0	M0	Surgery performed	None/Unknown	No/Unknown	7	1	Dead (attributable to this cancer dx)	8070/3: Squamous cell carcinoma, NOS	IB	T1b	N0	M0	No radiation and/or cancer-directed surgery	2012	7.1 Squamous cell carcinoma with variants of esophagus
late-onset	Male	Others	Married	Lower	EAC	15-50	Grade II	30	III	T3	N1	M0	Surgery performed	None/Unknown	No/Unknown	7	1	Alive or dead of other cause	8140/3: Adenocarcinoma, NOS	Blank(s)	Blank(s)	Blank(s)	Blank(s)	No radiation and/or cancer-directed surgery	2008	7.2 Adenocarcinoma with variants of esophagus
late-onset	Male	White	Married	Lower	EAC	15-50	Grade II	30	I	T1	N0	M0	Surgery performed	None/Unknown	No/Unknown	7	1	Dead (attributable to this cancer dx)	8260/3: Papillary adenocarcinoma, NOS	Blank(s)	Blank(s)	Blank(s)	Blank(s)	No radiation and/or cancer-directed surgery	2009	7.2 Adenocarcinoma with variants of esophagus
late-onset	Male	White	Married	Lower	EAC	15-50	Grade II	30	IIA	T3	N0	M0	Surgery performed	Yes	Yes	8	0	Alive or dead of other cause	8255/3: Adenocarcinoma with mixed subtypes	IIB	T3	N0	M0	Radiation prior to surgery	2013	7.2 Adenocarcinoma with variants of esophagus
late-onset	Female	White	Unmarried	Upper	ESCC	15-50	Grade II	30	I	T1	N0	M0	Surgery performed	Yes	Yes	8	1	Dead (attributable to this cancer dx)	8070/3: Squamous cell carcinoma, NOS	Blank(s)	Blank(s)	Blank(s)	Blank(s)	Radiation prior to surgery	2005	7.1 Squamous cell carcinoma with variants of esophagus
late-onset	Male	White	Married	Lower	EAC	15-50	Grade II	30	III	T4	N1	M0	Surgery performed	Yes	Yes	8	1	Dead (attributable to this cancer dx)	8140/3: Adenocarcinoma, NOS	Blank(s)	Blank(s)	Blank(s)	Blank(s)	Radiation after surgery	2007	7.2 Adenocarcinoma with variants of esophagus
late-onset	Male	White	Unmarried	Lower	EAC	15-50	Grade II	30	III	T3	N1	M0	Surgery performed	Yes	Yes	9	1	Dead (attributable to this cancer dx)	8140/3: Adenocarcinoma, NOS	IIIA	T3	N1	M0	Radiation prior to surgery	2011	7.2 Adenocarcinoma with variants of esophagus
late-onset	Male	White	Married	Lower	EAC	15-50	Grade II	30	IIA	T3	N0	M0	Surgery performed	Yes	Yes	9	1	Alive or dead of other cause	8140/3: Adenocarcinoma, NOS	IIB	T3	N0	M0	Radiation prior to surgery	2015	7.2 Adenocarcinoma with variants of esophagus
late-onset	Female	White	Married	Lower	ESCC	15-50	Grade II	30	III	T3	N1	M0	Surgery performed	None/Unknown	No/Unknown	9	1	Dead (attributable to this cancer dx)	8070/3: Squamous cell carcinoma, NOS	Blank(s)	Blank(s)	Blank(s)	Blank(s)	No radiation and/or cancer-directed surgery	2009	7.1 Squamous cell carcinoma with variants of esophagus
early-onset	Male	White	Married	Lower	EAC	15-50	Grade II	30	III	T3	N1	M0	Surgery performed	Yes	Yes	10	1	Dead (attributable to this cancer dx)	8140/3: Adenocarcinoma, NOS	IIIA	T3	N1	M0	Radiation prior to surgery	2010	7.2 Adenocarcinoma with variants of esophagus
early-onset	Male	White	Married	Lower	EAC	15-50	Grade II	30	IIA	T3	N0	M0	Surgery performed	Yes	Yes	10	1	Dead (attributable to this cancer dx)	8140/3: Adenocarcinoma, NOS	Blank(s)	Blank(s)	Blank(s)	Blank(s)	Radiation prior to surgery	2009	7.2 Adenocarcinoma with variants of esophagus
late-onset	Male	White	Married	Lower	EAC	15-50	Grade II	30	III	T3	N1	M0	Surgery performed	Yes	Yes	10	1	Dead (attributable to this cancer dx)	8140/3: Adenocarcinoma, NOS	Blank(s)	Blank(s)	Blank(s)	Blank(s)	Radiation after surgery	2008	7.2 Adenocarcinoma with variants of esophagus
late-onset	Male	White	Married	Lower	EAC	15-50	Grade II	30	IIB	T2	N1	M0	Surgery performed	Yes	Yes	10	1	Dead (attributable to this cancer dx)	8140/3: Adenocarcinoma, NOS	IIB	T2	N1	M0	Radiation prior to surgery	2010	7.2 Adenocarcinoma with variants of esophagus
late-onset	Male	White	Married	Lower	EAC	15-50	Grade II	30	III	T3	N1	M0	Surgery performed	Yes	Yes	11	1	Dead (attributable to this cancer dx)	8140/3: Adenocarcinoma, NOS	Blank(s)	Blank(s)	Blank(s)	Blank(s)	Radiation after surgery	2004	7.2 Adenocarcinoma with variants of esophagus
late-onset	Male	White	Married	Lower	Others	15-50	Grade II	30	III	T3	N1	M0	Surgery performed	Yes	Yes	11	1	Dead (attributable to this cancer dx)	8560/3: Adenosquamous carcinoma	Blank(s)	Blank(s)	Blank(s)	Blank(s)	Radiation prior to surgery	2005	7.1 Squamous cell carcinoma with variants of esophagus
late-onset	Female	White	Married	Others	ESCC	15-50	Grade II	30	IIA	T3	N0	M0	Surgery performed	None/Unknown	No/Unknown	11	1	Dead (attributable to this cancer dx)	8070/3: Squamous cell carcinoma, NOS	Blank(s)	Blank(s)	Blank(s)	Blank(s)	No radiation and/or cancer-directed surgery	2005	7.1 Squamous cell carcinoma with variants of esophagus
late-onset	Male	White	Married	Lower	EAC	15-50	Grade II	30	I	T1	N0	M0	Surgery performed	None/Unknown	No/Unknown	11	1	Alive or dead of other cause	8140/3: Adenocarcinoma, NOS	IA	T1b	N0	M0	No radiation and/or cancer-directed surgery	2012	7.2 Adenocarcinoma with variants of esophagus
late-onset	Male	Others	Married	Middle	ESCC	15-50	Grade II	30	III	T3	N1	M0	Surgery performed	Yes	Yes	12	1	Dead (attributable to this cancer dx)	8071/3: Squamous cell carcinoma, keratinizing, NOS	IIIA	T3	N1	M0	Radiation prior to surgery	2014	7.1 Squamous cell carcinoma with variants of esophagus
late-onset	Male	White	Unmarried	Upper	ESCC	15-50	Grade II	30	IIA	T3	N0	M0	Surgery performed	None/Unknown	No/Unknown	12	1	Dead (attributable to this cancer dx)	8071/3: Squamous cell carcinoma, keratinizing, NOS	Blank(s)	Blank(s)	Blank(s)	Blank(s)	No radiation and/or cancer-directed surgery	2004	7.1 Squamous cell carcinoma with variants of esophagus
late-onset	Female	White	Unmarried	Lower	EAC	15-50	Grade II	30	III	T3	N1	M0	Surgery performed	None/Unknown	Yes	12	1	Dead (attributable to this cancer dx)	8140/3: Adenocarcinoma, NOS	Blank(s)	Blank(s)	Blank(s)	Blank(s)	No radiation and/or cancer-directed surgery	2008	7.2 Adenocarcinoma with variants of esophagus
late-onset	Male	White	Unmarried	Lower	EAC	15-50	Grade II	30	III	T3	N1	M0	Surgery performed	None/Unknown	No/Unknown	12	1	Alive or dead of other cause	8144/3: Adenocarcinoma, intestinal type	Blank(s)	Blank(s)	Blank(s)	Blank(s)	No radiation and/or cancer-directed surgery	2009	7.2 Adenocarcinoma with variants of esophagus
late-onset	Male	White	Unmarried	Lower	EAC	15-50	Grade II	30	IIA	T3	N0	M0	Surgery performed	None/Unknown	No/Unknown	12	1	Dead (attributable to this cancer dx)	8140/3: Adenocarcinoma, NOS	Blank(s)	Blank(s)	Blank(s)	Blank(s)	No radiation and/or cancer-directed surgery	2009	7.2 Adenocarcinoma with variants of esophagus
late-onset	Male	White	Unmarried	Lower	EAC	15-50	Grade II	30	III	T3	N1	M0	Surgery performed	None/Unknown	Yes	12	1	Alive or dead of other cause	8140/3: Adenocarcinoma, NOS	Blank(s)	Blank(s)	Blank(s)	Blank(s)	No radiation and/or cancer-directed surgery	2004	7.2 Adenocarcinoma with variants of esophagus
late-onset	Male	White	Married	Lower	EAC	15-50	Grade II	30	IIB	T1	N1	M0	Surgery performed	Yes	Yes	13	1	Dead (attributable to this cancer dx)	8140/3: Adenocarcinoma, NOS	IIIC	T1b	N3	M0	Radiation after surgery	2012	7.2 Adenocarcinoma with variants of esophagus
late-onset	Male	White	Married	Lower	EAC	15-50	Grade II	30	III	T3	N1	M0	Surgery performed	Yes	Yes	13	1	Dead (attributable to this cancer dx)	8140/3: Adenocarcinoma, NOS	IIIA	T3	N1	M0	Radiation prior to surgery	2010	7.2 Adenocarcinoma with variants of esophagus
late-onset	Male	White	Unmarried	Lower	EAC	15-50	Grade II	30	III	T3	N1	M0	Surgery performed	Yes	Yes	13	1	Dead (attributable to this cancer dx)	8140/3: Adenocarcinoma, NOS	Blank(s)	Blank(s)	Blank(s)	Blank(s)	Radiation prior to surgery	2008	7.2 Adenocarcinoma with variants of esophagus
late-onset	Male	White	Married	Lower	Others	15-50	Grade II	30	IIA	T3	N0	M0	Surgery performed	Yes	Yes	13	1	Dead (attributable to this cancer dx)	8490/3: Signet ring cell carcinoma	IIB	T3	N0	M0	Radiation prior to surgery	2014	7.2 Adenocarcinoma with variants of esophagus
late-onset	Male	White	Unmarried	Lower	EAC	15-50	Grade II	30	III	T3	N1	M0	Surgery performed	None/Unknown	No/Unknown	13	1	Dead (attributable to this cancer dx)	8140/3: Adenocarcinoma, NOS	Blank(s)	Blank(s)	Blank(s)	Blank(s)	No radiation and/or cancer-directed surgery	2005	7.2 Adenocarcinoma with variants of esophagus
late-onset	Male	White	Married	Lower	EAC	15-50	Grade II	30	IIA	T3	N0	M0	Surgery performed	None/Unknown	Yes	13	1	Dead (attributable to this cancer dx)	8255/3: Adenocarcinoma with mixed subtypes	IIB	T3	N0	M0	No radiation and/or cancer-directed surgery	2010	7.2 Adenocarcinoma with variants of esophagus
early-onset	Male	White	Married	Lower	EAC	15-50	Grade II	30	IIB	T1	N1	M0	Surgery performed	Yes	Yes	14	1	Dead (attributable to this cancer dx)	8140/3: Adenocarcinoma, NOS	IIB	T1a	N1	M0	Radiation after surgery	2010	7.2 Adenocarcinoma with variants of esophagus
late-onset	Male	White	Unmarried	Middle	EAC	15-50	Grade II	30	III	T3	N1	M0	Surgery performed	Yes	Yes	15	1	Alive or dead of other cause	8140/3: Adenocarcinoma, NOS	IIIA	T3	N1	M0	Radiation prior to surgery	2012	7.2 Adenocarcinoma with variants of esophagus
early-onset	Female	White	Married	Lower	EAC	15-50	Grade II	30	I	T1	N0	M0	Surgery performed	Yes	Yes	15	1	Dead (attributable to this cancer dx)	8140/3: Adenocarcinoma, NOS	Blank(s)	Blank(s)	Blank(s)	Blank(s)	Radiation before and after surgery	2007	7.2 Adenocarcinoma with variants of esophagus
late-onset	Male	White	Unmarried	Lower	EAC	15-50	Grade II	30	IIB	T1	N1	M0	Surgery performed	Yes	Yes	16	1	Dead (attributable to this cancer dx)	8140/3: Adenocarcinoma, NOS	Blank(s)	Blank(s)	Blank(s)	Blank(s)	Radiation after surgery	2009	7.2 Adenocarcinoma with variants of esophagus
early-onset	Male	Others	Married	Lower	EAC	15-50	Grade II	30	III	T3	N1	M0	Surgery performed	Yes	Yes	16	1	Dead (attributable to this cancer dx)	8144/3: Adenocarcinoma, intestinal type	IIIC	T3	N3	M0	Radiation prior to surgery	2013	7.2 Adenocarcinoma with variants of esophagus
late-onset	Female	White	Married	Lower	EAC	15-50	Grade II	30	IIB	T2	N1	M0	Surgery performed	Yes	Yes	16	1	Dead (attributable to this cancer dx)	8140/3: Adenocarcinoma, NOS	IIB	T2	N1	M0	Radiation prior to surgery	2011	7.2 Adenocarcinoma with variants of esophagus
late-onset	Male	White	Unmarried	Lower	EAC	15-50	Grade II	30	III	T3	N1	M0	Surgery performed	Yes	Yes	16	1	Dead (attributable to this cancer dx)	8140/3: Adenocarcinoma, NOS	IIIA	T3	N1	M0	Radiation after surgery	2010	7.2 Adenocarcinoma with variants of esophagus
late-onset	Male	White	Unmarried	Lower	ESCC	15-50	Grade II	30	I	T1	N0	M0	Surgery performed	None/Unknown	No/Unknown	16	1	Dead (attributable to this cancer dx)	8070/3: Squamous cell carcinoma, NOS	Blank(s)	Blank(s)	Blank(s)	Blank(s)	No radiation and/or cancer-directed surgery	2009	7.1 Squamous cell carcinoma with variants of esophagus
late-onset	Male	White	Married	Lower	EAC	15-50	Grade II	30	III	T4	N1	M0	Surgery performed	Yes	Yes	17	1	Dead (attributable to this cancer dx)	8140/3: Adenocarcinoma, NOS	IIIC	T4a	N2	M0	Radiation prior to surgery	2011	7.2 Adenocarcinoma with variants of esophagus
late-onset	Male	White	Married	Lower	EAC	15-50	Grade II	30	IIB	T2	N1	M0	Surgery performed	None/Unknown	No/Unknown	17	1	Dead (attributable to this cancer dx)	8140/3: Adenocarcinoma, NOS	Blank(s)	Blank(s)	Blank(s)	Blank(s)	No radiation and/or cancer-directed surgery	2004	7.2 Adenocarcinoma with variants of esophagus
late-onset	Male	White	Married	Lower	ESCC	15-50	Grade II	30	I	T1	N0	M0	Surgery performed	Yes	Yes	18	1	Dead (attributable to this cancer dx)	8070/3: Squamous cell carcinoma, NOS	Blank(s)	Blank(s)	Blank(s)	Blank(s)	Radiation prior to surgery	2007	7.1 Squamous cell carcinoma with variants of esophagus
late-onset	Male	White	Married	Lower	EAC	15-50	Grade II	30	III	T3	N1	M0	Surgery performed	Yes	Yes	18	1	Dead (attributable to this cancer dx)	8140/3: Adenocarcinoma, NOS	IIIB	T3	N2	M0	Radiation prior to surgery	2014	7.2 Adenocarcinoma with variants of esophagus
late-onset	Male	White	Married	Lower	EAC	15-50	Grade II	30	I	T1	N0	M0	Surgery performed	Yes	Yes	19	1	Dead (attributable to this cancer dx)	8140/3: Adenocarcinoma, NOS	Blank(s)	Blank(s)	Blank(s)	Blank(s)	Radiation prior to surgery	2006	7.2 Adenocarcinoma with variants of esophagus
late-onset	Male	White	Married	Lower	ESCC	15-50	Grade II	30	III	T4	N1	M0	Surgery performed	None/Unknown	No/Unknown	19	1	Dead (attributable to this cancer dx)	8070/3: Squamous cell carcinoma, NOS	Blank(s)	Blank(s)	Blank(s)	Blank(s)	No radiation and/or cancer-directed surgery	2004	7.1 Squamous cell carcinoma with variants of esophagus
early-onset	Male	White	Married	Lower	EAC	15-50	Grade II	30	III	T3	N1	M0	Surgery performed	Yes	Yes	20	1	Dead (attributable to this cancer dx)	8140/3: Adenocarcinoma, NOS	Blank(s)	Blank(s)	Blank(s)	Blank(s)	Radiation after surgery	2004	7.2 Adenocarcinoma with variants of esophagus
late-onset	Female	White	Married	Lower	EAC	15-50	Grade II	30	III	T3	N1	M0	Surgery performed	Yes	Yes	20	1	Dead (attributable to this cancer dx)	8140/3: Adenocarcinoma, NOS	Blank(s)	Blank(s)	Blank(s)	Blank(s)	Radiation prior to surgery	2009	7.2 Adenocarcinoma with variants of esophagus
early-onset	Male	White	Unmarried	Lower	EAC	15-50	Grade II	30	III	T3	N1	M0	Surgery performed	Yes	Yes	20	1	Dead (attributable to this cancer dx)	8140/3: Adenocarcinoma, NOS	IIIC	T3	N3	M0	Radiation prior to surgery	2014	7.2 Adenocarcinoma with variants of esophagus
late-onset	Male	White	Unmarried	Lower	EAC	15-50	Grade II	30	III	T3	N1	M0	Surgery performed	Yes	Yes	21	1	Dead (attributable to this cancer dx)	8140/3: Adenocarcinoma, NOS	IIIA	T3	N1	M0	Radiation prior to surgery	2013	7.2 Adenocarcinoma with variants of esophagus
late-onset	Male	White	Unmarried	Middle	ESCC	15-50	Grade II	30	IIB	T2	N1	M0	Surgery performed	None/Unknown	No/Unknown	21	1	Dead (attributable to this cancer dx)	8071/3: Squamous cell carcinoma, keratinizing, NOS	IIB	T2	N1	M0	No radiation and/or cancer-directed surgery	2013	7.1 Squamous cell carcinoma with variants of esophagus
late-onset	Male	White	Unmarried	Lower	EAC	15-50	Grade II	30	III	T3	N1	M0	Surgery performed	None/Unknown	Yes	21	1	Alive or dead of other cause	8140/3: Adenocarcinoma, NOS	Blank(s)	Blank(s)	Blank(s)	Blank(s)	No radiation and/or cancer-directed surgery	2005	7.2 Adenocarcinoma with variants of esophagus
late-onset	Male	White	Unmarried	Upper	ESCC	15-50	Grade II	30	III	T3	N1	M0	Surgery performed	Yes	Yes	22	1	Alive or dead of other cause	8071/3: Squamous cell carcinoma, keratinizing, NOS	Blank(s)	Blank(s)	Blank(s)	Blank(s)	Radiation prior to surgery	2008	7.1 Squamous cell carcinoma with variants of esophagus
late-onset	Female	White	Unmarried	Middle	ESCC	15-50	Grade II	30	IIB	T2	N1	M0	Surgery performed	Yes	No/Unknown	22	1	Alive or dead of other cause	8070/3: Squamous cell carcinoma, NOS	IIB	T2	N1	M0	Radiation prior to surgery	2015	7.1 Squamous cell carcinoma with variants of esophagus
late-onset	Male	White	Married	Others	EAC	15-50	Grade II	30	IIB	T2	N1	M0	Surgery performed	Yes	Yes	23	1	Dead (attributable to this cancer dx)	8140/3: Adenocarcinoma, NOS	IIIC	T2	N3	M0	Radiation prior to surgery	2010	7.2 Adenocarcinoma with variants of esophagus
late-onset	Male	White	Married	Lower	EAC	15-50	Grade II	30	IIA	T2	N0	M0	Surgery performed	None/Unknown	Yes	23	1	Dead (attributable to this cancer dx)	8140/3: Adenocarcinoma, NOS	Blank(s)	Blank(s)	Blank(s)	Blank(s)	No radiation and/or cancer-directed surgery	2007	7.2 Adenocarcinoma with variants of esophagus
late-onset	Male	White	Married	Lower	EAC	15-50	Grade II	30	III	T3	N1	M0	Surgery performed	None/Unknown	No/Unknown	23	1	Dead (attributable to this cancer dx)	8140/3: Adenocarcinoma, NOS	Blank(s)	Blank(s)	Blank(s)	Blank(s)	No radiation and/or cancer-directed surgery	2005	7.2 Adenocarcinoma with variants of esophagus
late-onset	Female	White	Unmarried	Lower	EAC	15-50	Grade II	30	IIA	T3	N0	M0	Surgery performed	Yes	Yes	24	1	Dead (attributable to this cancer dx)	8140/3: Adenocarcinoma, NOS	IIB	T3	N0	M0	Radiation prior to surgery	2013	7.2 Adenocarcinoma with variants of esophagus
late-onset	Male	White	Unmarried	Lower	EAC	15-50	Grade II	30	IIB	T2	N1	M0	Surgery performed	Yes	No/Unknown	24	1	Dead (attributable to this cancer dx)	8140/3: Adenocarcinoma, NOS	Blank(s)	Blank(s)	Blank(s)	Blank(s)	Radiation after surgery	2007	7.2 Adenocarcinoma with variants of esophagus
late-onset	Male	White	Married	Lower	EAC	15-50	Grade II	30	III	T3	N1	M0	Surgery performed	None/Unknown	Yes	25	1	Dead (attributable to this cancer dx)	8140/3: Adenocarcinoma, NOS	IIIB	T3	N2	M0	No radiation and/or cancer-directed surgery	2013	7.2 Adenocarcinoma with variants of esophagus
late-onset	Male	Others	Unmarried	Others	ESCC	15-50	Grade II	30	IIB	T1	N1	M0	Surgery performed	Yes	Yes	27	1	Dead (attributable to this cancer dx)	8070/3: Squamous cell carcinoma, NOS	Blank(s)	Blank(s)	Blank(s)	Blank(s)	Radiation prior to surgery	2007	7.1 Squamous cell carcinoma with variants of esophagus
late-onset	Male	White	Married	Lower	EAC	15-50	Grade II	30	IIA	T3	N0	M0	Surgery performed	Yes	Yes	27	1	Dead (attributable to this cancer dx)	8140/3: Adenocarcinoma, NOS	IIB	T3	N0	M0	Radiation prior to surgery	2014	7.2 Adenocarcinoma with variants of esophagus
late-onset	Female	Others	Married	Upper	ESCC	15-50	Grade II	30	IIB	T1	N1	M0	Surgery performed	None/Unknown	Yes	27	1	Dead (attributable to this cancer dx)	8070/3: Squamous cell carcinoma, NOS	Blank(s)	Blank(s)	Blank(s)	Blank(s)	No radiation and/or cancer-directed surgery	2009	7.1 Squamous cell carcinoma with variants of esophagus
late-onset	Male	White	Married	Lower	EAC	15-50	Grade II	30	I	T1	N0	M0	Surgery performed	None/Unknown	No/Unknown	27	1	Dead (attributable to this cancer dx)	8140/3: Adenocarcinoma, NOS	Blank(s)	Blank(s)	Blank(s)	Blank(s)	No radiation and/or cancer-directed surgery	2005	7.2 Adenocarcinoma with variants of esophagus
late-onset	Male	White	Married	Lower	EAC	15-50	Grade II	30	IIA	T3	N0	M0	Surgery performed	None/Unknown	Yes	30	1	Dead (attributable to this cancer dx)	8140/3: Adenocarcinoma, NOS	Blank(s)	Blank(s)	Blank(s)	Blank(s)	No radiation and/or cancer-directed surgery	2005	7.2 Adenocarcinoma with variants of esophagus
late-onset	Male	White	Married	Upper	ESCC	15-50	Grade II	30	IIA	T3	N0	M0	Surgery performed	Yes	Yes	31	1	Dead (attributable to this cancer dx)	8070/3: Squamous cell carcinoma, NOS	IIB	T3	N0	M0	Radiation prior to surgery	2013	7.1 Squamous cell carcinoma with variants of esophagus
late-onset	Male	White	Unmarried	Lower	EAC	15-50	Grade II	30	IIA	T2	N0	M0	Surgery performed	Yes	Yes	31	1	Dead (attributable to this cancer dx)	8140/3: Adenocarcinoma, NOS	IB	T2	N0	M0	Radiation after surgery	2012	7.2 Adenocarcinoma with variants of esophagus
late-onset	Male	White	Married	Lower	EAC	15-50	Grade II	30	I	T1	N0	M0	Surgery performed	Yes	Yes	32	1	Dead (attributable to this cancer dx)	8140/3: Adenocarcinoma, NOS	Blank(s)	Blank(s)	Blank(s)	Blank(s)	Radiation after surgery	2009	7.2 Adenocarcinoma with variants of esophagus
late-onset	Male	White	Married	Lower	EAC	15-50	Grade II	30	III	T3	N1	M0	Surgery performed	None/Unknown	Yes	32	1	Dead (attributable to this cancer dx)	8140/3: Adenocarcinoma, NOS	Blank(s)	Blank(s)	Blank(s)	Blank(s)	No radiation and/or cancer-directed surgery	2009	7.2 Adenocarcinoma with variants of esophagus
late-onset	Male	Black	Unmarried	Lower	ESCC	15-50	Grade II	30	III	T3	N1	M0	Surgery performed	Yes	Yes	33	1	Dead (attributable to this cancer dx)	8072/3: Squamous cell carcinoma, large cell, nonkeratinizing, NOS	Blank(s)	Blank(s)	Blank(s)	Blank(s)	Radiation prior to surgery	2009	7.1 Squamous cell carcinoma with variants of esophagus
late-onset	Female	White	Unmarried	Others	EAC	15-50	Grade II	30	III	T3	N1	M0	Surgery performed	Yes	Yes	33	1	Dead (attributable to this cancer dx)	8140/3: Adenocarcinoma, NOS	Blank(s)	Blank(s)	Blank(s)	Blank(s)	Radiation after surgery	2008	7.2 Adenocarcinoma with variants of esophagus
late-onset	Male	White	Unmarried	Middle	ESCC	15-50	Grade II	30	I	T1	N0	M0	Surgery performed	None/Unknown	No/Unknown	33	1	Alive or dead of other cause	8071/3: Squamous cell carcinoma, keratinizing, NOS	Blank(s)	Blank(s)	Blank(s)	Blank(s)	No radiation and/or cancer-directed surgery	2005	7.1 Squamous cell carcinoma with variants of esophagus
late-onset	Male	White	Unmarried	Lower	EAC	15-50	Grade II	30	IIA	T3	N0	M0	Surgery performed	None/Unknown	No/Unknown	35	1	Alive or dead of other cause	8140/3: Adenocarcinoma, NOS	Blank(s)	Blank(s)	Blank(s)	Blank(s)	No radiation and/or cancer-directed surgery	2008	7.2 Adenocarcinoma with variants of esophagus
late-onset	Male	White	Unmarried	Lower	Others	15-50	Grade II	30	III	T3	N1	M0	Surgery performed	Yes	Yes	36	1	Dead (attributable to this cancer dx)	8480/3: Mucinous adenocarcinoma	Blank(s)	Blank(s)	Blank(s)	Blank(s)	Radiation prior to surgery	2006	7.2 Adenocarcinoma with variants of esophagus
late-onset	Male	White	Married	Lower	Others	15-50	Grade II	30	IIA	T2	N0	M0	Surgery performed	Yes	Yes	37	1	Dead (attributable to this cancer dx)	8490/3: Signet ring cell carcinoma	IB	T2	N0	M0	Radiation prior to surgery	2013	7.2 Adenocarcinoma with variants of esophagus
early-onset	Male	Black	Unmarried	Middle	ESCC	15-50	Grade II	30	I	T1	N0	M0	Surgery performed	None/Unknown	No/Unknown	39	0	Alive or dead of other cause	8070/3: Squamous cell carcinoma, NOS	Blank(s)	Blank(s)	Blank(s)	Blank(s)	No radiation and/or cancer-directed surgery	2005	7.1 Squamous cell carcinoma with variants of esophagus
late-onset	Female	White	Married	Middle	ESCC	15-50	Grade II	30	I	T1	N0	M0	Surgery performed	Yes	Yes	39	1	Dead (attributable to this cancer dx)	8070/3: Squamous cell carcinoma, NOS	IB	T1b	N0	M0	Surgery both before and after radiation	2014	7.1 Squamous cell carcinoma with variants of esophagus
late-onset	Male	White	Unmarried	Lower	EAC	15-50	Grade II	30	IIA	T2	N0	M0	Surgery performed	None/Unknown	Yes	40	1	Alive or dead of other cause	8140/3: Adenocarcinoma, NOS	IB	T2	N0	M0	No radiation and/or cancer-directed surgery	2011	7.2 Adenocarcinoma with variants of esophagus
late-onset	Female	White	Unmarried	Others	ESCC	15-50	Grade II	30	I	T1	N0	M0	Surgery performed	Yes	Yes	41	1	Dead (attributable to this cancer dx)	8070/3: Squamous cell carcinoma, NOS	Blank(s)	Blank(s)	Blank(s)	Blank(s)	Radiation prior to surgery	2005	7.1 Squamous cell carcinoma with variants of esophagus
late-onset	Female	White	Married	Others	ESCC	15-50	Grade II	30	IIA	T3	N0	M0	Surgery performed	None/Unknown	No/Unknown	41	1	Dead (attributable to this cancer dx)	8070/3: Squamous cell carcinoma, NOS	Blank(s)	Blank(s)	Blank(s)	Blank(s)	No radiation and/or cancer-directed surgery	2006	7.1 Squamous cell carcinoma with variants of esophagus
late-onset	Male	White	Unmarried	Lower	EAC	15-50	Grade II	30	IIB	T2	N1	M0	Surgery performed	None/Unknown	No/Unknown	41	1	Alive or dead of other cause	8140/3: Adenocarcinoma, NOS	Blank(s)	Blank(s)	Blank(s)	Blank(s)	No radiation and/or cancer-directed surgery	2009	7.2 Adenocarcinoma with variants of esophagus
late-onset	Male	White	Unmarried	Upper	ESCC	15-50	Grade II	30	III	T3	N1	M0	Surgery performed	Yes	Yes	42	1	Alive or dead of other cause	8070/3: Squamous cell carcinoma, NOS	IIIA	T3	N1	M0	Radiation prior to surgery	2015	7.1 Squamous cell carcinoma with variants of esophagus
late-onset	Male	White	Married	Lower	EAC	15-50	Grade II	30	IIA	T3	N0	M0	Surgery performed	Yes	Yes	42	1	Dead (attributable to this cancer dx)	8140/3: Adenocarcinoma, NOS	Blank(s)	Blank(s)	Blank(s)	Blank(s)	Radiation prior to surgery	2008	7.2 Adenocarcinoma with variants of esophagus
early-onset	Male	White	Unmarried	Lower	EAC	15-50	Grade II	30	IIA	T3	N0	M0	Surgery performed	Yes	Yes	43	1	Dead (attributable to this cancer dx)	8140/3: Adenocarcinoma, NOS	IIB	T3	N0	M0	Radiation prior to surgery	2011	7.2 Adenocarcinoma with variants of esophagus
late-onset	Male	White	Married	Lower	EAC	15-50	Grade II	30	IIA	T3	N0	M0	Surgery performed	Yes	Yes	43	1	Alive or dead of other cause	8140/3: Adenocarcinoma, NOS	IIB	T3	N0	M0	Radiation prior to surgery	2011	7.2 Adenocarcinoma with variants of esophagus
late-onset	Female	Others	Married	Lower	ESCC	15-50	Grade II	30	III	T3	N1	M0	Surgery performed	Yes	Yes	46	1	Dead (attributable to this cancer dx)	8070/3: Squamous cell carcinoma, NOS	IIIB	T3	N2	M0	Radiation prior to surgery	2015	7.1 Squamous cell carcinoma with variants of esophagus
late-onset	Male	White	Married	Lower	EAC	15-50	Grade II	30	III	T3	N1	M0	Surgery performed	Yes	Yes	46	1	Dead (attributable to this cancer dx)	8140/3: Adenocarcinoma, NOS	IIIA	T3	N1	M0	Radiation prior to surgery	2012	7.2 Adenocarcinoma with variants of esophagus
late-onset	Male	Black	Unmarried	Lower	ESCC	15-50	Grade II	30	IIA	T3	N0	M0	Surgery performed	None/Unknown	No/Unknown	46	1	Dead (attributable to this cancer dx)	8070/3: Squamous cell carcinoma, NOS	Blank(s)	Blank(s)	Blank(s)	Blank(s)	No radiation and/or cancer-directed surgery	2008	7.1 Squamous cell carcinoma with variants of esophagus
late-onset	Male	White	Unmarried	Middle	ESCC	15-50	Grade II	30	I	T1	N0	M0	Surgery performed	None/Unknown	No/Unknown	50	1	Dead (attributable to this cancer dx)	8070/3: Squamous cell carcinoma, NOS	IB	T1a	N0	M0	No radiation and/or cancer-directed surgery	2014	7.1 Squamous cell carcinoma with variants of esophagus
late-onset	Male	White	Married	Lower	EAC	15-50	Grade II	30	IIB	T2	N1	M0	Surgery performed	None/Unknown	Yes	51	1	Dead (attributable to this cancer dx)	8140/3: Adenocarcinoma, NOS	Blank(s)	Blank(s)	Blank(s)	Blank(s)	No radiation and/or cancer-directed surgery	2008	7.2 Adenocarcinoma with variants of esophagus
late-onset	Male	White	Married	Lower	EAC	15-50	Grade II	30	III	T4	N1	M0	Surgery performed	Yes	Yes	52	1	Dead (attributable to this cancer dx)	8140/3: Adenocarcinoma, NOS	IIIC	T4a	N1	M0	Radiation prior to surgery	2013	7.2 Adenocarcinoma with variants of esophagus
late-onset	Male	White	Married	Lower	EAC	15-50	Grade II	30	III	T3	N1	M0	Surgery performed	None/Unknown	Yes	52	1	Dead (attributable to this cancer dx)	8140/3: Adenocarcinoma, NOS	Blank(s)	Blank(s)	Blank(s)	Blank(s)	No radiation and/or cancer-directed surgery	2007	7.2 Adenocarcinoma with variants of esophagus
late-onset	Male	White	Married	Lower	EAC	15-50	Grade II	30	IIA	T2	N0	M0	Surgery performed	None/Unknown	No/Unknown	52	1	Dead (attributable to this cancer dx)	8140/3: Adenocarcinoma, NOS	Blank(s)	Blank(s)	Blank(s)	Blank(s)	No radiation and/or cancer-directed surgery	2004	7.2 Adenocarcinoma with variants of esophagus
late-onset	Male	White	Married	Lower	EAC	15-50	Grade II	30	I	T1	N0	M0	Surgery performed	None/Unknown	No/Unknown	52	1	Dead (attributable to this cancer dx)	8140/3: Adenocarcinoma, NOS	IA	T1b	N0	M0	No radiation and/or cancer-directed surgery	2012	7.2 Adenocarcinoma with variants of esophagus
late-onset	Male	White	Unmarried	Lower	EAC	15-50	Grade II	30	I	T1	N0	M0	Surgery performed	None/Unknown	No/Unknown	54	1	Dead (attributable to this cancer dx)	8140/3: Adenocarcinoma, NOS	Blank(s)	Blank(s)	Blank(s)	Blank(s)	No radiation and/or cancer-directed surgery	2005	7.2 Adenocarcinoma with variants of esophagus
late-onset	Male	White	Married	Lower	EAC	15-50	Grade II	30	IIA	T2	N0	M0	Surgery performed	None/Unknown	No/Unknown	55	1	Alive or dead of other cause	8140/3: Adenocarcinoma, NOS	Blank(s)	Blank(s)	Blank(s)	Blank(s)	No radiation and/or cancer-directed surgery	2005	7.2 Adenocarcinoma with variants of esophagus
late-onset	Male	White	Unmarried	Lower	EAC	15-50	Grade II	30	III	T3	N1	M0	Surgery performed	None/Unknown	Yes	55	1	Dead (attributable to this cancer dx)	8140/3: Adenocarcinoma, NOS	Blank(s)	Blank(s)	Blank(s)	Blank(s)	No radiation and/or cancer-directed surgery	2008	7.2 Adenocarcinoma with variants of esophagus
late-onset	Male	White	Unmarried	Lower	EAC	15-50	Grade II	30	III	T3	N1	M0	Surgery performed	None/Unknown	Yes	59	1	Dead (attributable to this cancer dx)	8140/3: Adenocarcinoma, NOS	Blank(s)	Blank(s)	Blank(s)	Blank(s)	No radiation and/or cancer-directed surgery	2007	7.2 Adenocarcinoma with variants of esophagus
late-onset	Female	White	Married	Lower	ESCC	15-50	Grade II	30	I	T1	N0	M0	Surgery performed	Yes	Yes	61	1	Dead (attributable to this cancer dx)	8070/3: Squamous cell carcinoma, NOS	IB	T1NOS	N0	M0	Radiation after surgery	2012	7.1 Squamous cell carcinoma with variants of esophagus
late-onset	Male	White	Married	Lower	EAC	15-50	Grade II	30	IIA	T3	N0	M0	Surgery performed	Yes	Yes	63	0	Alive or dead of other cause	8140/3: Adenocarcinoma, NOS	IIB	T3	N0	M0	Radiation prior to surgery	2015	7.2 Adenocarcinoma with variants of esophagus
late-onset	Male	White	Married	Lower	EAC	15-50	Grade II	30	I	T1	N0	M0	Surgery performed	None/Unknown	No/Unknown	63	0	Alive or dead of other cause	8140/3: Adenocarcinoma, NOS	IA	T1b	N0	M0	No radiation and/or cancer-directed surgery	2015	7.2 Adenocarcinoma with variants of esophagus
late-onset	Female	White	Married	Lower	ESCC	15-50	Grade II	30	IIA	T3	N0	M0	Surgery performed	None/Unknown	No/Unknown	64	0	Alive or dead of other cause	8070/3: Squamous cell carcinoma, NOS	IIA	T3	N0	M0	No radiation and/or cancer-directed surgery	2015	7.1 Squamous cell carcinoma with variants of esophagus
late-onset	Male	White	Married	Lower	EAC	15-50	Grade II	30	IIA	T2	N0	M0	Surgery performed	Yes	Yes	65	1	Dead (attributable to this cancer dx)	8140/3: Adenocarcinoma, NOS	Blank(s)	Blank(s)	Blank(s)	Blank(s)	Radiation after surgery	2007	7.2 Adenocarcinoma with variants of esophagus
early-onset	Female	White	Married	Middle	ESCC	15-50	Grade II	30	IIA	T2	N0	M0	Surgery performed	Yes	Yes	66	0	Alive or dead of other cause	8070/3: Squamous cell carcinoma, NOS	IIB	T2	N0	M0	Radiation prior to surgery	2015	7.1 Squamous cell carcinoma with variants of esophagus
early-onset	Female	Others	Married	Lower	EAC	15-50	Grade II	30	I	T1	N0	M0	Surgery performed	None/Unknown	No/Unknown	67	0	Alive or dead of other cause	8140/3: Adenocarcinoma, NOS	IA	T1b	N0	M0	No radiation and/or cancer-directed surgery	2015	7.2 Adenocarcinoma with variants of esophagus
late-onset	Female	White	Married	Lower	EAC	15-50	Grade II	30	I	T1	N0	M0	Surgery performed	None/Unknown	No/Unknown	67	0	Alive or dead of other cause	8140/3: Adenocarcinoma, NOS	IA	T1a	N0	M0	No radiation and/or cancer-directed surgery	2015	7.2 Adenocarcinoma with variants of esophagus
early-onset	Male	White	Married	Others	EAC	15-50	Grade II	30	IIA	T3	N0	M0	Surgery performed	Yes	Yes	71	0	Alive or dead of other cause	8140/3: Adenocarcinoma, NOS	IIB	T3	N0	M0	Radiation prior to surgery	2013	7.2 Adenocarcinoma with variants of esophagus
late-onset	Male	White	Married	Middle	EAC	15-50	Grade II	30	IIB	T1	N1	M0	Surgery performed	None/Unknown	Yes	71	0	Alive or dead of other cause	8140/3: Adenocarcinoma, NOS	IIB	T1a	N1	M0	No radiation and/or cancer-directed surgery	2015	7.2 Adenocarcinoma with variants of esophagus
late-onset	Male	White	Married	Lower	EAC	15-50	Grade II	30	III	T3	N1	M0	Surgery performed	Yes	Yes	71	1	Alive or dead of other cause	8140/3: Adenocarcinoma, NOS	IIIA	T3	N1	M0	Radiation prior to surgery	2013	7.2 Adenocarcinoma with variants of esophagus
late-onset	Male	White	Married	Lower	EAC	15-50	Grade II	30	IIA	T3	N0	M0	Surgery performed	Yes	Yes	72	0	Alive or dead of other cause	8140/3: Adenocarcinoma, NOS	IIB	T3	N0	M0	Radiation prior to surgery	2014	7.2 Adenocarcinoma with variants of esophagus
early-onset	Male	Others	Married	Lower	EAC	15-50	Grade II	30	IIB	T1	N1	M0	Surgery performed	Yes	Yes	74	0	Alive or dead of other cause	8140/3: Adenocarcinoma, NOS	IIB	T1NOS	N1	M0	Radiation prior to surgery	2014	7.2 Adenocarcinoma with variants of esophagus
late-onset	Male	White	Unmarried	Lower	EAC	15-50	Grade II	30	IIA	T2	N0	M0	Surgery performed	Yes	Yes	74	0	Alive or dead of other cause	8140/3: Adenocarcinoma, NOS	IB	T2	N0	M0	Radiation prior to surgery	2014	7.2 Adenocarcinoma with variants of esophagus
late-onset	Female	White	Unmarried	Middle	ESCC	15-50	Grade II	30	IIA	T3	N0	M0	Surgery performed	None/Unknown	No/Unknown	74	1	Alive or dead of other cause	8070/3: Squamous cell carcinoma, NOS	Blank(s)	Blank(s)	Blank(s)	Blank(s)	No radiation and/or cancer-directed surgery	2004	7.1 Squamous cell carcinoma with variants of esophagus
early-onset	Male	White	Married	Lower	EAC	15-50	Grade II	30	IIA	T3	N0	M0	Surgery performed	Yes	Yes	75	1	Alive or dead of other cause	8140/3: Adenocarcinoma, NOS	Blank(s)	Blank(s)	Blank(s)	Blank(s)	Radiation prior to surgery	2007	7.2 Adenocarcinoma with variants of esophagus
late-onset	Male	White	Married	Others	EAC	15-50	Grade II	30	III	T3	N1	M0	Surgery performed	Yes	Yes	75	1	Alive or dead of other cause	8140/3: Adenocarcinoma, NOS	Blank(s)	Blank(s)	Blank(s)	Blank(s)	Radiation prior to surgery	2007	7.2 Adenocarcinoma with variants of esophagus
late-onset	Male	White	Married	Lower	EAC	15-50	Grade II	30	IIA	T2	N0	M0	Surgery performed	None/Unknown	No/Unknown	76	1	Alive or dead of other cause	8140/3: Adenocarcinoma, NOS	Blank(s)	Blank(s)	Blank(s)	Blank(s)	No radiation and/or cancer-directed surgery	2007	7.2 Adenocarcinoma with variants of esophagus
late-onset	Male	White	Married	Lower	EAC	15-50	Grade II	30	IIA	T3	N0	M0	Surgery performed	None/Unknown	Yes	77	1	Dead (attributable to this cancer dx)	8140/3: Adenocarcinoma, NOS	Blank(s)	Blank(s)	Blank(s)	Blank(s)	No radiation and/or cancer-directed surgery	2007	7.2 Adenocarcinoma with variants of esophagus
late-onset	Male	Others	Married	Middle	ESCC	15-50	Grade II	30	IIA	T3	N0	M0	Surgery performed	Yes	Yes	78	0	Alive or dead of other cause	8070/3: Squamous cell carcinoma, NOS	IIB	T3	N0	M0	Radiation prior to surgery	2014	7.1 Squamous cell carcinoma with variants of esophagus
late-onset	Male	White	Married	Lower	EAC	15-50	Grade II	30	IIA	T2	N0	M0	Surgery performed	Yes	Yes	78	0	Alive or dead of other cause	8140/3: Adenocarcinoma, NOS	IB	T2	N0	M0	Radiation prior to surgery	2014	7.2 Adenocarcinoma with variants of esophagus
late-onset	Male	White	Married	Lower	EAC	15-50	Grade II	30	III	T3	N1	M0	Surgery performed	Yes	Yes	80	0	Alive or dead of other cause	8140/3: Adenocarcinoma, NOS	IIIB	T3	N2	M0	Radiation prior to surgery	2014	7.2 Adenocarcinoma with variants of esophagus
late-onset	Male	White	Married	Others	EAC	15-50	Grade II	30	III	T3	N1	M0	Surgery performed	Yes	Yes	80	0	Alive or dead of other cause	8140/3: Adenocarcinoma, NOS	IIIA	T3	N1	M0	Radiation prior to surgery	2014	7.2 Adenocarcinoma with variants of esophagus
late-onset	Male	White	Married	Lower	EAC	15-50	Grade II	30	I	T1	N0	M0	Surgery performed	None/Unknown	No/Unknown	81	1	Alive or dead of other cause	8140/3: Adenocarcinoma, NOS	Blank(s)	Blank(s)	Blank(s)	Blank(s)	No radiation and/or cancer-directed surgery	2006	7.2 Adenocarcinoma with variants of esophagus
late-onset	Male	White	Married	Lower	EAC	15-50	Grade II	30	III	T3	N1	M0	Surgery performed	Yes	Yes	82	0	Alive or dead of other cause	8140/3: Adenocarcinoma, NOS	IIIA	T3	N1	M0	Radiation prior to surgery	2014	7.2 Adenocarcinoma with variants of esophagus
late-onset	Male	White	Married	Others	EAC	15-50	Grade II	30	IIA	T3	N0	M0	Surgery performed	None/Unknown	No/Unknown	82	1	Dead (attributable to this cancer dx)	8140/3: Adenocarcinoma, NOS	Blank(s)	Blank(s)	Blank(s)	Blank(s)	No radiation and/or cancer-directed surgery	2007	7.2 Adenocarcinoma with variants of esophagus
early-onset	Female	White	Married	Others	ESCC	15-50	Grade II	30	IIA	T3	N0	M0	Surgery performed	Yes	Yes	87	0	Alive or dead of other cause	8070/3: Squamous cell carcinoma, NOS	IIB	T3	N0	M0	Radiation prior to surgery	2013	7.1 Squamous cell carcinoma with variants of esophagus
late-onset	Male	White	Married	Lower	EAC	15-50	Grade II	30	III	T3	N1	M0	Surgery performed	None/Unknown	Yes	90	1	Alive or dead of other cause	8140/3: Adenocarcinoma, NOS	Blank(s)	Blank(s)	Blank(s)	Blank(s)	No radiation and/or cancer-directed surgery	2007	7.2 Adenocarcinoma with variants of esophagus
late-onset	Male	White	Married	Others	ESCC	15-50	Grade II	30	III	T4	N1	M0	Surgery performed	Yes	Yes	95	1	Dead (attributable to this cancer dx)	8070/3: Squamous cell carcinoma, NOS	Blank(s)	Blank(s)	Blank(s)	Blank(s)	Radiation prior to surgery	2006	7.1 Squamous cell carcinoma with variants of esophagus
late-onset	Male	White	Married	Middle	EAC	15-50	Grade II	30	IIB	T1	N1	M0	Surgery performed	Yes	Yes	96	0	Alive or dead of other cause	8140/3: Adenocarcinoma, NOS	IIB	T1b	N1	M0	Radiation prior to surgery	2012	7.2 Adenocarcinoma with variants of esophagus
late-onset	Female	White	Married	Others	ESCC	15-50	Grade II	30	I	T1	N0	M0	Surgery performed	None/Unknown	No/Unknown	96	0	Alive or dead of other cause	8070/3: Squamous cell carcinoma, NOS	IB	T1a	N0	M0	No radiation and/or cancer-directed surgery	2012	7.1 Squamous cell carcinoma with variants of esophagus
early-onset	Female	White	Married	Middle	ESCC	15-50	Grade II	30	IIB	T2	N1	M0	Surgery performed	Yes	Yes	97	0	Alive or dead of other cause	8070/3: Squamous cell carcinoma, NOS	IIB	T2	N1	M0	Radiation prior to surgery	2012	7.1 Squamous cell carcinoma with variants of esophagus
late-onset	Male	White	Married	Lower	EAC	15-50	Grade II	30	I	T1	N0	M0	Surgery performed	None/Unknown	No/Unknown	97	0	Alive or dead of other cause	8140/3: Adenocarcinoma, NOS	IA	T1a	N0	M0	No radiation and/or cancer-directed surgery	2012	7.2 Adenocarcinoma with variants of esophagus
early-onset	Female	White	Married	Upper	ESCC	15-50	Grade II	30	III	T3	N1	M0	Surgery performed	Yes	Yes	99	0	Alive or dead of other cause	8070/3: Squamous cell carcinoma, NOS	IIIA	T3	N1	M0	Radiation prior to surgery	2012	7.1 Squamous cell carcinoma with variants of esophagus
late-onset	Male	White	Married	Lower	EAC	15-50	Grade II	30	IIA	T3	N0	M0	Surgery performed	None/Unknown	No/Unknown	103	0	Alive or dead of other cause	8140/3: Adenocarcinoma, NOS	IIB	T3	N0	M0	No radiation and/or cancer-directed surgery	2012	7.2 Adenocarcinoma with variants of esophagus
late-onset	Female	White	Unmarried	Lower	EAC	15-50	Grade II	30	IIB	T2	N1	M0	Surgery performed	Yes	Yes	104	1	Alive or dead of other cause	8140/3: Adenocarcinoma, NOS	IIB	T2	N1	M0	Radiation prior to surgery	2011	7.2 Adenocarcinoma with variants of esophagus
late-onset	Female	White	Married	Lower	ESCC	15-50	Grade II	30	IIA	T2	N0	M0	Surgery performed	None/Unknown	No/Unknown	106	0	Alive or dead of other cause	8070/3: Squamous cell carcinoma, NOS	IIA	T2	N0	M0	No radiation and/or cancer-directed surgery	2012	7.1 Squamous cell carcinoma with variants of esophagus
late-onset	Male	White	Married	Lower	EAC	15-50	Grade II	30	IIA	T3	N0	M0	Surgery performed	None/Unknown	Yes	106	1	Alive or dead of other cause	8140/3: Adenocarcinoma, NOS	Blank(s)	Blank(s)	Blank(s)	Blank(s)	No radiation and/or cancer-directed surgery	2009	7.2 Adenocarcinoma with variants of esophagus
late-onset	Male	White	Unmarried	Lower	EAC	15-50	Grade II	30	IIA	T3	N0	M0	Surgery performed	Yes	Yes	107	0	Alive or dead of other cause	8140/3: Adenocarcinoma, NOS	IIB	T3	N0	M0	Radiation prior to surgery	2012	7.2 Adenocarcinoma with variants of esophagus
late-onset	Male	Others	Married	Lower	EAC	15-50	Grade II	30	IIB	T2	N1	M0	Surgery performed	None/Unknown	Yes	107	0	Alive or dead of other cause	8140/3: Adenocarcinoma, NOS	IIB	T2	N1	M0	No radiation and/or cancer-directed surgery	2012	7.2 Adenocarcinoma with variants of esophagus
late-onset	Male	White	Unmarried	Lower	EAC	15-50	Grade II	30	IIA	T2	N0	M0	Surgery performed	None/Unknown	No/Unknown	108	1	Alive or dead of other cause	8144/3: Adenocarcinoma, intestinal type	Blank(s)	Blank(s)	Blank(s)	Blank(s)	No radiation and/or cancer-directed surgery	2004	7.2 Adenocarcinoma with variants of esophagus
late-onset	Male	White	Married	Lower	EAC	15-50	Grade II	30	III	T3	N1	M0	Surgery performed	Yes	Yes	109	0	Alive or dead of other cause	8140/3: Adenocarcinoma, NOS	IIIA	T3	N1	M0	Radiation prior to surgery	2011	7.2 Adenocarcinoma with variants of esophagus
late-onset	Male	White	Unmarried	Lower	EAC	15-50	Grade II	30	IIA	T3	N0	M0	Surgery performed	Yes	Yes	111	1	Dead (attributable to this cancer dx)	8140/3: Adenocarcinoma, NOS	Blank(s)	Blank(s)	Blank(s)	Blank(s)	Radiation prior to surgery	2008	7.2 Adenocarcinoma with variants of esophagus
early-onset	Male	White	Unmarried	Lower	EAC	15-50	Grade II	30	I	T1	N0	M0	Surgery performed	None/Unknown	No/Unknown	112	0	Alive or dead of other cause	8140/3: Adenocarcinoma, NOS	IA	T1b	N0	M0	No radiation and/or cancer-directed surgery	2011	7.2 Adenocarcinoma with variants of esophagus
late-onset	Male	Others	Married	Lower	ESCC	15-50	Grade II	30	IIA	T3	N0	M0	Surgery performed	None/Unknown	No/Unknown	114	0	Alive or dead of other cause	8071/3: Squamous cell carcinoma, keratinizing, NOS	IIA	T3	N0	M0	No radiation and/or cancer-directed surgery	2011	7.1 Squamous cell carcinoma with variants of esophagus
late-onset	Male	White	Unmarried	Lower	EAC	15-50	Grade II	30	IIA	T2	N0	M0	Surgery performed	Yes	Yes	117	0	Alive or dead of other cause	8140/3: Adenocarcinoma, NOS	IB	T2	N0	M0	Radiation prior to surgery	2011	7.2 Adenocarcinoma with variants of esophagus
late-onset	Male	White	Married	Lower	EAC	15-50	Grade II	30	III	T3	N1	M0	Surgery performed	Yes	Yes	117	0	Alive or dead of other cause	8140/3: Adenocarcinoma, NOS	IIIA	T3	N1	M0	Radiation prior to surgery	2011	7.2 Adenocarcinoma with variants of esophagus
late-onset	Male	White	Married	Lower	EAC	15-50	Grade II	30	IIA	T3	N0	M0	Surgery performed	None/Unknown	No/Unknown	118	1	Dead (attributable to this cancer dx)	8140/3: Adenocarcinoma, NOS	Blank(s)	Blank(s)	Blank(s)	Blank(s)	No radiation and/or cancer-directed surgery	2005	7.2 Adenocarcinoma with variants of esophagus
late-onset	Male	White	Married	Middle	EAC	15-50	Grade II	30	I	T1	N0	M0	Surgery performed	None/Unknown	No/Unknown	119	1	Alive or dead of other cause	8140/3: Adenocarcinoma, NOS	Blank(s)	Blank(s)	Blank(s)	Blank(s)	No radiation and/or cancer-directed surgery	2008	7.2 Adenocarcinoma with variants of esophagus
late-onset	Male	White	Unmarried	Middle	ESCC	15-50	Grade II	30	III	T3	N1	M0	Surgery performed	Yes	Yes	120	1	Dead (attributable to this cancer dx)	8070/3: Squamous cell carcinoma, NOS	IIIA	T3	N1	M0	Radiation prior to surgery	2010	7.1 Squamous cell carcinoma with variants of esophagus
late-onset	Male	White	Unmarried	Lower	ESCC	15-50	Grade II	30	III	T4	N1	M0	Surgery performed	Yes	Yes	122	1	Dead (attributable to this cancer dx)	8070/3: Squamous cell carcinoma, NOS	Blank(s)	Blank(s)	Blank(s)	Blank(s)	Radiation prior to surgery	2006	7.1 Squamous cell carcinoma with variants of esophagus
late-onset	Male	White	Unmarried	Lower	EAC	15-50	Grade II	30	IIA	T3	N0	M0	Surgery performed	Yes	Yes	124	0	Alive or dead of other cause	8140/3: Adenocarcinoma, NOS	IIB	T3	N0	M0	Radiation prior to surgery	2010	7.2 Adenocarcinoma with variants of esophagus
late-onset	Male	White	Married	Lower	EAC	15-50	Grade II	30	IIA	T2	N0	M0	Surgery performed	None/Unknown	No/Unknown	126	0	Alive or dead of other cause	8140/3: Adenocarcinoma, NOS	IB	T2	N0	M0	No radiation and/or cancer-directed surgery	2010	7.2 Adenocarcinoma with variants of esophagus
late-onset	Male	White	Married	Lower	EAC	15-50	Grade II	30	IIA	T3	N0	M0	Surgery performed	Yes	Yes	127	1	Dead (attributable to this cancer dx)	8140/3: Adenocarcinoma, NOS	Blank(s)	Blank(s)	Blank(s)	Blank(s)	Radiation after surgery	2005	7.2 Adenocarcinoma with variants of esophagus
late-onset	Male	White	Unmarried	Lower	EAC	15-50	Grade II	30	I	T1	N0	M0	Surgery performed	None/Unknown	No/Unknown	128	0	Alive or dead of other cause	8140/3: Adenocarcinoma, NOS	IA	T1a	N0	M0	No radiation and/or cancer-directed surgery	2010	7.2 Adenocarcinoma with variants of esophagus
late-onset	Female	White	Unmarried	Lower	EAC	15-50	Grade II	30	III	T3	N1	M0	Surgery performed	Yes	Yes	129	0	Alive or dead of other cause	8140/3: Adenocarcinoma, NOS	IIIA	T3	N1	M0	Radiation prior to surgery	2010	7.2 Adenocarcinoma with variants of esophagus
late-onset	Male	White	Married	Lower	EAC	15-50	Grade II	30	I	T1	N0	M0	Surgery performed	None/Unknown	No/Unknown	129	1	Alive or dead of other cause	8140/3: Adenocarcinoma, NOS	Blank(s)	Blank(s)	Blank(s)	Blank(s)	No radiation and/or cancer-directed surgery	2004	7.2 Adenocarcinoma with variants of esophagus
late-onset	Male	Others	Unmarried	Lower	EAC	15-50	Grade II	30	I	T1	N0	M0	Surgery performed	None/Unknown	No/Unknown	129	1	Alive or dead of other cause	8140/3: Adenocarcinoma, NOS	Blank(s)	Blank(s)	Blank(s)	Blank(s)	No radiation and/or cancer-directed surgery	2009	7.2 Adenocarcinoma with variants of esophagus
late-onset	Male	White	Married	Lower	EAC	15-50	Grade II	30	IIB	T2	N1	M0	Surgery performed	Yes	Yes	135	0	Alive or dead of other cause	8140/3: Adenocarcinoma, NOS	Blank(s)	Blank(s)	Blank(s)	Blank(s)	Radiation prior to surgery	2009	7.2 Adenocarcinoma with variants of esophagus
late-onset	Male	White	Married	Lower	EAC	15-50	Grade II	30	I	T1	N0	M0	Surgery performed	None/Unknown	No/Unknown	141	0	Alive or dead of other cause	8140/3: Adenocarcinoma, NOS	Blank(s)	Blank(s)	Blank(s)	Blank(s)	No radiation and/or cancer-directed surgery	2009	7.2 Adenocarcinoma with variants of esophagus
late-onset	Male	White	Married	Lower	EAC	15-50	Grade II	30	IIA	T3	N0	M0	Surgery performed	None/Unknown	No/Unknown	147	0	Alive or dead of other cause	8140/3: Adenocarcinoma, NOS	Blank(s)	Blank(s)	Blank(s)	Blank(s)	No radiation and/or cancer-directed surgery	2008	7.2 Adenocarcinoma with variants of esophagus
late-onset	Male	Others	Married	Lower	ESCC	15-50	Grade II	30	IIA	T3	N0	M0	Surgery performed	Yes	Yes	149	0	Alive or dead of other cause	8070/3: Squamous cell carcinoma, NOS	Blank(s)	Blank(s)	Blank(s)	Blank(s)	Radiation prior to surgery	2008	7.1 Squamous cell carcinoma with variants of esophagus
late-onset	Male	White	Unmarried	Lower	EAC	15-50	Grade II	30	I	T1	N0	M0	Surgery performed	None/Unknown	No/Unknown	153	0	Alive or dead of other cause	8140/3: Adenocarcinoma, NOS	Blank(s)	Blank(s)	Blank(s)	Blank(s)	No radiation and/or cancer-directed surgery	2008	7.2 Adenocarcinoma with variants of esophagus
late-onset	Male	White	Unmarried	Others	EAC	15-50	Grade II	30	I	T1	N0	M0	Surgery performed	None/Unknown	No/Unknown	156	1	Alive or dead of other cause	8140/3: Adenocarcinoma, NOS	Blank(s)	Blank(s)	Blank(s)	Blank(s)	No radiation and/or cancer-directed surgery	2007	7.2 Adenocarcinoma with variants of esophagus
late-onset	Male	White	Unmarried	Lower	EAC	15-50	Grade II	30	I	T1	N0	M0	Surgery performed	None/Unknown	No/Unknown	163	0	Alive or dead of other cause	8140/3: Adenocarcinoma, NOS	Blank(s)	Blank(s)	Blank(s)	Blank(s)	No radiation and/or cancer-directed surgery	2007	7.2 Adenocarcinoma with variants of esophagus
late-onset	Male	White	Married	Lower	EAC	15-50	Grade II	30	I	T1	N0	M0	Surgery performed	None/Unknown	No/Unknown	164	0	Alive or dead of other cause	8140/3: Adenocarcinoma, NOS	Blank(s)	Blank(s)	Blank(s)	Blank(s)	No radiation and/or cancer-directed surgery	2007	7.2 Adenocarcinoma with variants of esophagus
early-onset	Female	White	Married	Lower	EAC	15-50	Grade II	30	IIB	T2	N1	M0	Surgery performed	Yes	Yes	166	0	Alive or dead of other cause	8140/3: Adenocarcinoma, NOS	Blank(s)	Blank(s)	Blank(s)	Blank(s)	Radiation prior to surgery	2007	7.2 Adenocarcinoma with variants of esophagus
late-onset	Female	White	Married	Others	EAC	15-50	Grade II	30	IIA	T2	N0	M0	Surgery performed	None/Unknown	No/Unknown	169	0	Alive or dead of other cause	8140/3: Adenocarcinoma, NOS	Blank(s)	Blank(s)	Blank(s)	Blank(s)	No radiation and/or cancer-directed surgery	2006	7.2 Adenocarcinoma with variants of esophagus
late-onset	Male	White	Married	Lower	EAC	15-50	Grade II	30	III	T3	N1	M0	Surgery performed	Yes	Yes	174	0	Alive or dead of other cause	8140/3: Adenocarcinoma, NOS	Blank(s)	Blank(s)	Blank(s)	Blank(s)	Radiation prior to surgery	2006	7.2 Adenocarcinoma with variants of esophagus
late-onset	Male	White	Unmarried	Lower	EAC	15-50	Grade II	30	I	T1	N0	M0	Surgery performed	None/Unknown	No/Unknown	174	0	Alive or dead of other cause	8140/3: Adenocarcinoma, NOS	Blank(s)	Blank(s)	Blank(s)	Blank(s)	No radiation and/or cancer-directed surgery	2006	7.2 Adenocarcinoma with variants of esophagus
late-onset	Female	White	Unmarried	Lower	EAC	15-50	Grade II	30	IIB	T2	N1	M0	Surgery performed	Yes	Yes	178	1	Alive or dead of other cause	8140/3: Adenocarcinoma, NOS	Blank(s)	Blank(s)	Blank(s)	Blank(s)	Radiation prior to surgery	2005	7.2 Adenocarcinoma with variants of esophagus
early-onset	Female	White	Married	Lower	EAC	15-50	Grade II	30	IIB	T2	N1	M0	Surgery performed	Yes	Yes	180	0	Alive or dead of other cause	8140/3: Adenocarcinoma, NOS	Blank(s)	Blank(s)	Blank(s)	Blank(s)	Radiation after surgery	2005	7.2 Adenocarcinoma with variants of esophagus
late-onset	Male	White	Married	Lower	EAC	15-50	Grade II	30	III	T3	N1	M0	Surgery performed	Yes	Yes	184	0	Alive or dead of other cause	8140/3: Adenocarcinoma, NOS	Blank(s)	Blank(s)	Blank(s)	Blank(s)	Radiation prior to surgery	2005	7.2 Adenocarcinoma with variants of esophagus
early-onset	Female	White	Unmarried	Lower	EAC	15-50	Grade II	30	IIA	T2	N0	M0	Surgery performed	None/Unknown	No/Unknown	184	0	Alive or dead of other cause	8140/3: Adenocarcinoma, NOS	Blank(s)	Blank(s)	Blank(s)	Blank(s)	No radiation and/or cancer-directed surgery	2005	7.2 Adenocarcinoma with variants of esophagus
late-onset	Female	White	Unmarried	Lower	EAC	15-50	Grade II	30	IIA	T2	N0	M0	Surgery performed	None/Unknown	Yes	186	0	Alive or dead of other cause	8140/3: Adenocarcinoma, NOS	Blank(s)	Blank(s)	Blank(s)	Blank(s)	No radiation and/or cancer-directed surgery	2005	7.2 Adenocarcinoma with variants of esophagus
late-onset	Male	White	Married	Lower	EAC	15-50	Grade II	30	IIA	T3	N0	M0	Surgery performed	Yes	Yes	188	1	Alive or dead of other cause	8140/3: Adenocarcinoma, NOS	Blank(s)	Blank(s)	Blank(s)	Blank(s)	Radiation after surgery	2004	7.2 Adenocarcinoma with variants of esophagus
late-onset	Male	White	Married	Lower	EAC	15-50	Grade II	30	III	T3	N1	M0	Surgery performed	Yes	Yes	189	1	Alive or dead of other cause	8140/3: Adenocarcinoma, NOS	Blank(s)	Blank(s)	Blank(s)	Blank(s)	Radiation prior to surgery	2004	7.2 Adenocarcinoma with variants of esophagus
early-onset	Male	White	Married	Lower	EAC	15-50	Grade II	30	IIA	T3	N0	M0	Surgery performed	Yes	Yes	203	0	Alive or dead of other cause	8140/3: Adenocarcinoma, NOS	Blank(s)	Blank(s)	Blank(s)	Blank(s)	Radiation prior to surgery	2004	7.2 Adenocarcinoma with variants of esophagus
late-onset	Male	Others	Married	Middle	ESCC	15-50	Grade II	31	III	T3	N1	M0	Surgery performed	Yes	Yes	9	1	Dead (attributable to this cancer dx)	8070/3: Squamous cell carcinoma, NOS	IIIA	T3	N1	M0	Surgery both before and after radiation	2014	7.1 Squamous cell carcinoma with variants of esophagus
late-onset	Female	White	Unmarried	Upper	ESCC	15-50	Grade II	31	IIA	T3	N0	M0	Surgery performed	None/Unknown	No/Unknown	10	1	Alive or dead of other cause	8070/3: Squamous cell carcinoma, NOS	Blank(s)	Blank(s)	Blank(s)	Blank(s)	No radiation and/or cancer-directed surgery	2005	7.1 Squamous cell carcinoma with variants of esophagus
late-onset	Male	White	Married	Lower	EAC	15-50	Grade II	31	IIA	T3	N0	M0	Surgery performed	Yes	Yes	21	1	Dead (attributable to this cancer dx)	8140/3: Adenocarcinoma, NOS	Blank(s)	Blank(s)	Blank(s)	Blank(s)	Radiation prior to surgery	2006	7.2 Adenocarcinoma with variants of esophagus
late-onset	Male	White	Married	Lower	EAC	15-50	Grade II	31	IIA	T3	N0	M0	Surgery performed	Yes	Yes	21	1	Dead (attributable to this cancer dx)	8140/3: Adenocarcinoma, NOS	IIB	T3	N0	M0	Radiation prior to surgery	2012	7.2 Adenocarcinoma with variants of esophagus
late-onset	Male	White	Married	Lower	EAC	15-50	Grade II	31	III	T4	N1	M0	Surgery performed	Yes	Yes	46	1	Dead (attributable to this cancer dx)	8140/3: Adenocarcinoma, NOS	IIIC	T4a	N1	M0	Radiation prior to surgery	2013	7.2 Adenocarcinoma with variants of esophagus
late-onset	Female	White	Unmarried	Lower	EAC	15-50	Grade II	31	III	T3	N1	M0	Surgery performed	Yes	Yes	57	1	Dead (attributable to this cancer dx)	8140/3: Adenocarcinoma, NOS	IIIA	T3	N1	M0	Radiation after surgery	2010	7.2 Adenocarcinoma with variants of esophagus
late-onset	Female	White	Unmarried	Lower	EAC	15-50	Grade II	31	I	T1	N0	M0	Surgery performed	None/Unknown	No/Unknown	75	0	Alive or dead of other cause	8140/3: Adenocarcinoma, NOS	IA	T1b	N0	M0	No radiation and/or cancer-directed surgery	2014	7.2 Adenocarcinoma with variants of esophagus
late-onset	Male	White	Unmarried	Lower	EAC	15-50	Grade II	31	I	T1	N0	M0	Surgery performed	None/Unknown	No/Unknown	134	0	Alive or dead of other cause	8140/3: Adenocarcinoma, NOS	Blank(s)	Blank(s)	Blank(s)	Blank(s)	No radiation and/or cancer-directed surgery	2009	7.2 Adenocarcinoma with variants of esophagus
late-onset	Male	White	Married	Lower	EAC	15-50	Grade II	31	IIA	T3	N0	M0	Surgery performed	Yes	Yes	144	0	Alive or dead of other cause	8140/3: Adenocarcinoma, NOS	Blank(s)	Blank(s)	Blank(s)	Blank(s)	Radiation prior to surgery	2008	7.2 Adenocarcinoma with variants of esophagus
early-onset	Female	Others	Married	Middle	EAC	15-50	Grade II	31	III	T3	N1	M0	Surgery performed	None/Unknown	Yes	145	0	Alive or dead of other cause	8140/3: Adenocarcinoma, NOS	Blank(s)	Blank(s)	Blank(s)	Blank(s)	No radiation and/or cancer-directed surgery	2008	7.2 Adenocarcinoma with variants of esophagus
late-onset	Female	Black	Unmarried	Middle	ESCC	15-50	Grade II	32	III	T4	N1	M0	Surgery performed	Yes	Yes	6	1	Dead (attributable to this cancer dx)	8070/3: Squamous cell carcinoma, NOS	Blank(s)	Blank(s)	Blank(s)	Blank(s)	Radiation prior to surgery	2006	7.1 Squamous cell carcinoma with variants of esophagus
late-onset	Male	White	Married	Lower	EAC	15-50	Grade II	32	IIA	T2	N0	M0	Surgery performed	None/Unknown	No/Unknown	6	1	Dead (attributable to this cancer dx)	8140/3: Adenocarcinoma, NOS	Blank(s)	Blank(s)	Blank(s)	Blank(s)	No radiation and/or cancer-directed surgery	2004	7.2 Adenocarcinoma with variants of esophagus
late-onset	Male	White	Married	Lower	EAC	15-50	Grade II	32	III	T3	N1	M0	Surgery performed	None/Unknown	No/Unknown	6	1	Alive or dead of other cause	8140/3: Adenocarcinoma, NOS	Blank(s)	Blank(s)	Blank(s)	Blank(s)	No radiation and/or cancer-directed surgery	2008	7.2 Adenocarcinoma with variants of esophagus
late-onset	Male	White	Married	Lower	EAC	15-50	Grade II	32	III	T3	N1	M0	Surgery performed	Yes	Yes	8	1	Dead (attributable to this cancer dx)	8260/3: Papillary adenocarcinoma, NOS	IIIA	T3	N1	M0	Radiation prior to surgery	2014	7.2 Adenocarcinoma with variants of esophagus
late-onset	Male	White	Married	Lower	ESCC	15-50	Grade II	32	III	T3	N1	M0	Surgery performed	None/Unknown	Yes	8	1	Dead (attributable to this cancer dx)	8070/3: Squamous cell carcinoma, NOS	Blank(s)	Blank(s)	Blank(s)	Blank(s)	No radiation and/or cancer-directed surgery	2007	7.1 Squamous cell carcinoma with variants of esophagus
late-onset	Male	White	Unmarried	Lower	Others	15-50	Grade II	32	III	T3	N1	M0	Surgery performed	None/Unknown	Yes	12	1	Dead (attributable to this cancer dx)	8560/3: Adenosquamous carcinoma	Blank(s)	Blank(s)	Blank(s)	Blank(s)	No radiation and/or cancer-directed surgery	2008	7.1 Squamous cell carcinoma with variants of esophagus
late-onset	Female	White	Unmarried	Middle	ESCC	15-50	Grade II	32	III	T4	N0	M0	Surgery performed	Yes	Yes	14	1	Dead (attributable to this cancer dx)	8070/3: Squamous cell carcinoma, NOS	Blank(s)	Blank(s)	Blank(s)	Blank(s)	Radiation prior to surgery	2006	7.1 Squamous cell carcinoma with variants of esophagus
late-onset	Male	White	Unmarried	Lower	EAC	15-50	Grade II	32	III	T4	N1	M0	Surgery performed	Yes	Yes	14	1	Dead (attributable to this cancer dx)	8140/3: Adenocarcinoma, NOS	Blank(s)	Blank(s)	Blank(s)	Blank(s)	Radiation after surgery	2005	7.2 Adenocarcinoma with variants of esophagus
late-onset	Male	White	Married	Lower	ESCC	15-50	Grade II	32	III	T3	N1	M0	Surgery performed	Yes	Yes	16	1	Dead (attributable to this cancer dx)	8071/3: Squamous cell carcinoma, keratinizing, NOS	Blank(s)	Blank(s)	Blank(s)	Blank(s)	Radiation prior to surgery	2005	7.1 Squamous cell carcinoma with variants of esophagus
late-onset	Male	White	Married	Lower	EAC	15-50	Grade II	32	IIA	T3	N0	M0	Surgery performed	Yes	Yes	19	1	Dead (attributable to this cancer dx)	8140/3: Adenocarcinoma, NOS	Blank(s)	Blank(s)	Blank(s)	Blank(s)	Radiation prior to surgery	2006	7.2 Adenocarcinoma with variants of esophagus
late-onset	Male	White	Married	Lower	EAC	15-50	Grade II	32	IIB	T2	N1	M0	Surgery performed	None/Unknown	No/Unknown	19	1	Alive or dead of other cause	8140/3: Adenocarcinoma, NOS	IIIC	T2	N3	M0	No radiation and/or cancer-directed surgery	2015	7.2 Adenocarcinoma with variants of esophagus
late-onset	Male	White	Married	Lower	EAC	15-50	Grade II	32	I	T1	N0	M0	Surgery performed	Yes	Yes	22	1	Dead (attributable to this cancer dx)	8140/3: Adenocarcinoma, NOS	IA	T1b	N0	M0	Radiation prior to surgery	2013	7.2 Adenocarcinoma with variants of esophagus
late-onset	Male	White	Married	Lower	EAC	15-50	Grade II	32	IIB	T2	N1	M0	Surgery performed	None/Unknown	No/Unknown	27	1	Dead (attributable to this cancer dx)	8140/3: Adenocarcinoma, NOS	Blank(s)	Blank(s)	Blank(s)	Blank(s)	No radiation and/or cancer-directed surgery	2004	7.2 Adenocarcinoma with variants of esophagus
late-onset	Male	Black	Unmarried	Lower	EAC	15-50	Grade II	32	III	T3	N1	M0	Surgery performed	Yes	Yes	36	1	Dead (attributable to this cancer dx)	8140/3: Adenocarcinoma, NOS	IIIB	T3	N2	M0	Radiation prior to surgery	2014	7.2 Adenocarcinoma with variants of esophagus
late-onset	Male	White	Married	Lower	EAC	15-50	Grade II	32	IIA	T3	N0	M0	Surgery performed	Yes	Yes	46	1	Dead (attributable to this cancer dx)	8140/3: Adenocarcinoma, NOS	IIB	T3	N0	M0	Radiation prior to surgery	2015	7.2 Adenocarcinoma with variants of esophagus
late-onset	Male	White	Married	Lower	EAC	15-50	Grade II	32	IIB	T1	N1	M0	Surgery performed	None/Unknown	No/Unknown	50	1	Dead (attributable to this cancer dx)	8140/3: Adenocarcinoma, NOS	Blank(s)	Blank(s)	Blank(s)	Blank(s)	No radiation and/or cancer-directed surgery	2007	7.2 Adenocarcinoma with variants of esophagus
late-onset	Male	Others	Married	Middle	ESCC	15-50	Grade II	32	IIA	T3	N0	M0	Surgery performed	Yes	Yes	54	1	Alive or dead of other cause	8071/3: Squamous cell carcinoma, keratinizing, NOS	Blank(s)	Blank(s)	Blank(s)	Blank(s)	Radiation after surgery	2006	7.1 Squamous cell carcinoma with variants of esophagus
late-onset	Male	White	Unmarried	Middle	EAC	15-50	Grade II	32	IIA	T3	N0	M0	Surgery performed	Yes	Yes	55	1	Dead (attributable to this cancer dx)	8140/3: Adenocarcinoma, NOS	Blank(s)	Blank(s)	Blank(s)	Blank(s)	Radiation after surgery	2004	7.2 Adenocarcinoma with variants of esophagus
late-onset	Male	White	Married	Lower	EAC	15-50	Grade II	32	IIA	T2	N0	M0	Surgery performed	Yes	Yes	66	1	Dead (attributable to this cancer dx)	8140/3: Adenocarcinoma, NOS	Blank(s)	Blank(s)	Blank(s)	Blank(s)	Radiation prior to surgery	2005	7.2 Adenocarcinoma with variants of esophagus
late-onset	Male	White	Unmarried	Lower	EAC	15-50	Grade II	32	III	T3	N1	M0	Surgery performed	None/Unknown	Yes	67	1	Alive or dead of other cause	8140/3: Adenocarcinoma, NOS	Blank(s)	Blank(s)	Blank(s)	Blank(s)	No radiation and/or cancer-directed surgery	2008	7.2 Adenocarcinoma with variants of esophagus
late-onset	Male	White	Married	Lower	Others	15-50	Grade II	32	I	T1	N0	M0	Surgery performed	None/Unknown	No/Unknown	81	0	Alive or dead of other cause	8480/3: Mucinous adenocarcinoma	IA	T1b	N0	M0	No radiation and/or cancer-directed surgery	2014	7.2 Adenocarcinoma with variants of esophagus
late-onset	Male	White	Married	Lower	EAC	15-50	Grade II	32	IIA	T3	N0	M0	Surgery performed	Yes	Yes	85	1	Dead (attributable to this cancer dx)	8140/3: Adenocarcinoma, NOS	Blank(s)	Blank(s)	Blank(s)	Blank(s)	Radiation after surgery	2004	7.2 Adenocarcinoma with variants of esophagus
early-onset	Male	White	Married	Lower	EAC	15-50	Grade II	32	IIA	T3	N0	M0	Surgery performed	Yes	Yes	94	0	Alive or dead of other cause	8140/3: Adenocarcinoma, NOS	IIB	T3	N0	M0	Radiation prior to surgery	2012	7.2 Adenocarcinoma with variants of esophagus
late-onset	Male	White	Married	Lower	EAC	15-50	Grade II	33	III	T3	N1	M0	Surgery performed	None/Unknown	No/Unknown	1	1	Dead (attributable to this cancer dx)	8140/3: Adenocarcinoma, NOS	Blank(s)	Blank(s)	Blank(s)	Blank(s)	No radiation and/or cancer-directed surgery	2007	7.2 Adenocarcinoma with variants of esophagus
late-onset	Female	White	Married	Lower	EAC	15-50	Grade II	33	IIA	T2	N0	M0	Surgery performed	None/Unknown	No/Unknown	4	1	Alive or dead of other cause	8144/3: Adenocarcinoma, intestinal type	IB	T2	N0	M0	No radiation and/or cancer-directed surgery	2014	7.2 Adenocarcinoma with variants of esophagus
late-onset	Female	White	Married	Middle	ESCC	15-50	Grade II	33	IIA	T2	N0	M0	Surgery performed	None/Unknown	No/Unknown	9	1	Dead (attributable to this cancer dx)	8070/3: Squamous cell carcinoma, NOS	Blank(s)	Blank(s)	Blank(s)	Blank(s)	No radiation and/or cancer-directed surgery	2004	7.1 Squamous cell carcinoma with variants of esophagus
late-onset	Male	Black	Married	Others	ESCC	15-50	Grade II	33	IIA	T3	N0	M0	Surgery performed	Yes	No/Unknown	13	1	Dead (attributable to this cancer dx)	8070/3: Squamous cell carcinoma, NOS	Blank(s)	Blank(s)	Blank(s)	Blank(s)	Radiation after surgery	2007	7.1 Squamous cell carcinoma with variants of esophagus
late-onset	Male	White	Unmarried	Middle	ESCC	15-50	Grade II	33	IIA	T3	N0	M0	Surgery performed	None/Unknown	No/Unknown	15	1	Dead (attributable to this cancer dx)	8070/3: Squamous cell carcinoma, NOS	IIB	T3	N0	M0	No radiation and/or cancer-directed surgery	2011	7.1 Squamous cell carcinoma with variants of esophagus
late-onset	Male	White	Married	Lower	EAC	15-50	Grade II	33	III	T3	N1	M0	Surgery performed	Yes	Yes	16	1	Dead (attributable to this cancer dx)	8140/3: Adenocarcinoma, NOS	IIIA	T3	N1	M0	Radiation after surgery	2013	7.2 Adenocarcinoma with variants of esophagus
late-onset	Female	Black	Married	Lower	EAC	15-50	Grade II	33	III	T3	N1	M0	Surgery performed	Yes	Yes	28	1	Dead (attributable to this cancer dx)	8140/3: Adenocarcinoma, NOS	IIIB	T3	N2	M0	Radiation prior to surgery	2013	7.2 Adenocarcinoma with variants of esophagus
late-onset	Male	White	Unmarried	Lower	EAC	15-50	Grade II	33	IIA	T3	N0	M0	Surgery performed	None/Unknown	No/Unknown	34	1	Dead (attributable to this cancer dx)	8140/3: Adenocarcinoma, NOS	IIB	T3	N0	M0	No radiation and/or cancer-directed surgery	2012	7.2 Adenocarcinoma with variants of esophagus
late-onset	Male	White	Unmarried	Lower	EAC	15-50	Grade II	33	IIA	T3	N0	M0	Surgery performed	None/Unknown	Yes	44	1	Dead (attributable to this cancer dx)	8140/3: Adenocarcinoma, NOS	IIB	T3	N0	M0	No radiation and/or cancer-directed surgery	2011	7.2 Adenocarcinoma with variants of esophagus
late-onset	Female	Black	Unmarried	Others	ESCC	15-50	Grade II	33	III	T3	N1	M0	Surgery performed	Yes	Yes	83	0	Alive or dead of other cause	8070/3: Squamous cell carcinoma, NOS	IIIA	T3	N1	M0	Radiation prior to surgery	2014	7.1 Squamous cell carcinoma with variants of esophagus
late-onset	Male	White	Married	Upper	EAC	15-50	Grade II	33	I	T1	N0	M0	Surgery performed	None/Unknown	No/Unknown	90	1	Dead (attributable to this cancer dx)	8140/3: Adenocarcinoma, NOS	Blank(s)	Blank(s)	Blank(s)	Blank(s)	No radiation and/or cancer-directed surgery	2006	7.2 Adenocarcinoma with variants of esophagus
late-onset	Male	White	Married	Lower	EAC	15-50	Grade II	33	III	T3	N1	M0	Surgery performed	Yes	Yes	113	0	Alive or dead of other cause	8140/3: Adenocarcinoma, NOS	IIIA	T3	N1	M0	Radiation prior to surgery	2011	7.2 Adenocarcinoma with variants of esophagus
late-onset	Male	White	Unmarried	Lower	EAC	15-50	Grade II	33	IIA	T3	N0	M0	Surgery performed	Yes	Yes	115	0	Alive or dead of other cause	8140/3: Adenocarcinoma, NOS	IIB	T3	N0	M0	Radiation prior to surgery	2011	7.2 Adenocarcinoma with variants of esophagus
late-onset	Male	White	Married	Middle	ESCC	15-50	Grade II	33	III	T3	N1	M0	Surgery performed	Yes	Yes	125	1	Alive or dead of other cause	8070/3: Squamous cell carcinoma, NOS	Blank(s)	Blank(s)	Blank(s)	Blank(s)	Radiation after surgery	2006	7.1 Squamous cell carcinoma with variants of esophagus
late-onset	Male	White	Married	Lower	EAC	15-50	Grade II	33	IIA	T2	N0	M0	Surgery performed	Yes	Yes	131	0	Alive or dead of other cause	8140/3: Adenocarcinoma, NOS	IB	T2	N0	M0	Radiation prior to surgery	2010	7.2 Adenocarcinoma with variants of esophagus
late-onset	Female	White	Unmarried	Middle	EAC	15-50	Grade II	34	IIA	T3	N0	M0	Surgery performed	None/Unknown	No/Unknown	3	1	Alive or dead of other cause	8140/3: Adenocarcinoma, NOS	Blank(s)	Blank(s)	Blank(s)	Blank(s)	No radiation and/or cancer-directed surgery	2009	7.2 Adenocarcinoma with variants of esophagus
late-onset	Male	White	Married	Lower	EAC	15-50	Grade II	34	IIB	T1	N1	M0	Surgery performed	Yes	Yes	13	1	Dead (attributable to this cancer dx)	8140/3: Adenocarcinoma, NOS	Blank(s)	Blank(s)	Blank(s)	Blank(s)	Radiation after surgery	2007	7.2 Adenocarcinoma with variants of esophagus
late-onset	Female	White	Married	Lower	EAC	15-50	Grade II	34	III	T3	N1	M0	Surgery performed	Yes	Yes	16	1	Dead (attributable to this cancer dx)	8140/3: Adenocarcinoma, NOS	Blank(s)	Blank(s)	Blank(s)	Blank(s)	Radiation prior to surgery	2009	7.2 Adenocarcinoma with variants of esophagus
late-onset	Male	White	Married	Lower	EAC	15-50	Grade II	34	III	T3	N1	M0	Surgery performed	Yes	Yes	20	1	Dead (attributable to this cancer dx)	8140/3: Adenocarcinoma, NOS	Blank(s)	Blank(s)	Blank(s)	Blank(s)	Radiation prior to surgery	2009	7.2 Adenocarcinoma with variants of esophagus
late-onset	Female	White	Married	Middle	ESCC	15-50	Grade II	34	III	T3	N1	M0	Surgery performed	Yes	Yes	22	1	Dead (attributable to this cancer dx)	8070/3: Squamous cell carcinoma, NOS	Blank(s)	Blank(s)	Blank(s)	Blank(s)	Radiation prior to surgery	2008	7.1 Squamous cell carcinoma with variants of esophagus
early-onset	Female	White	Unmarried	Lower	EAC	15-50	Grade II	34	III	T3	N1	M0	Surgery performed	Yes	Yes	83	0	Alive or dead of other cause	8140/3: Adenocarcinoma, NOS	IIIA	T3	N1	M0	Radiation prior to surgery	2014	7.2 Adenocarcinoma with variants of esophagus
late-onset	Male	Black	Married	Others	ESCC	15-50	Grade II	34	I	T1	N0	M0	Surgery performed	Yes	Yes	125	1	Dead (attributable to this cancer dx)	8072/3: Squamous cell carcinoma, large cell, nonkeratinizing, NOS	IB	T1a	N0	M0	Radiation prior to surgery	2010	7.1 Squamous cell carcinoma with variants of esophagus
late-onset	Male	White	Unmarried	Lower	EAC	15-50	Grade II	34	IIA	T3	N0	M0	Surgery performed	Yes	Yes	151	0	Alive or dead of other cause	8140/3: Adenocarcinoma, NOS	Blank(s)	Blank(s)	Blank(s)	Blank(s)	Radiation prior to surgery	2008	7.2 Adenocarcinoma with variants of esophagus
late-onset	Female	White	Unmarried	Lower	ESCC	15-50	Grade II	35	III	T3	N1	M0	Surgery performed	None/Unknown	No/Unknown	1	1	Alive or dead of other cause	8070/3: Squamous cell carcinoma, NOS	Blank(s)	Blank(s)	Blank(s)	Blank(s)	No radiation and/or cancer-directed surgery	2006	7.1 Squamous cell carcinoma with variants of esophagus
late-onset	Male	White	Unmarried	Upper	ESCC	15-50	Grade II	35	III	T4	N1	M0	Surgery performed	None/Unknown	No/Unknown	2	1	Dead (attributable to this cancer dx)	8070/3: Squamous cell carcinoma, NOS	Blank(s)	Blank(s)	Blank(s)	Blank(s)	No radiation and/or cancer-directed surgery	2004	7.1 Squamous cell carcinoma with variants of esophagus
late-onset	Male	Others	Unmarried	Middle	ESCC	15-50	Grade II	35	III	T3	N1	M0	Surgery performed	None/Unknown	No/Unknown	4	0	Alive or dead of other cause	8071/3: Squamous cell carcinoma, keratinizing, NOS	Blank(s)	Blank(s)	Blank(s)	Blank(s)	No radiation and/or cancer-directed surgery	2004	7.1 Squamous cell carcinoma with variants of esophagus
late-onset	Male	White	Married	Lower	Others	15-50	Grade II	35	IIB	T2	N1	M0	Surgery performed	Yes	Yes	4	1	Dead (attributable to this cancer dx)	8481/3: Mucin-producing adenocarcinoma	Blank(s)	Blank(s)	Blank(s)	Blank(s)	Radiation prior to surgery	2006	7.2 Adenocarcinoma with variants of esophagus
early-onset	Female	White	Unmarried	Middle	ESCC	15-50	Grade II	35	IIB	T2	N1	M0	Surgery performed	Yes	Yes	5	1	Dead (attributable to this cancer dx)	8070/3: Squamous cell carcinoma, NOS	IIB	T2	N1	M0	Radiation prior to surgery	2010	7.1 Squamous cell carcinoma with variants of esophagus
late-onset	Male	White	Unmarried	Lower	EAC	15-50	Grade II	35	IIA	T3	N0	M0	Surgery performed	Yes	Yes	5	1	Dead (attributable to this cancer dx)	8140/3: Adenocarcinoma, NOS	IIB	T3	N0	M0	Radiation prior to surgery	2010	7.2 Adenocarcinoma with variants of esophagus
late-onset	Male	White	Unmarried	Lower	EAC	15-50	Grade II	35	III	T3	N1	M0	Surgery performed	Yes	Yes	5	1	Dead (attributable to this cancer dx)	8140/3: Adenocarcinoma, NOS	IIIA	T3	N1	M0	Radiation prior to surgery	2014	7.2 Adenocarcinoma with variants of esophagus
early-onset	Female	Black	Unmarried	Lower	ESCC	15-50	Grade II	35	III	T3	N1	M0	Surgery performed	None/Unknown	No/Unknown	7	1	Dead (attributable to this cancer dx)	8070/3: Squamous cell carcinoma, NOS	IIIB	T3	N2	M0	No radiation and/or cancer-directed surgery	2015	7.1 Squamous cell carcinoma with variants of esophagus
late-onset	Male	White	Unmarried	Lower	EAC	15-50	Grade II	35	IIA	T2	N0	M0	Surgery performed	None/Unknown	No/Unknown	9	1	Alive or dead of other cause	8140/3: Adenocarcinoma, NOS	IB	T2	N0	M0	No radiation and/or cancer-directed surgery	2013	7.2 Adenocarcinoma with variants of esophagus
late-onset	Male	White	Married	Lower	EAC	15-50	Grade II	35	I	T1	N0	M0	Surgery performed	Yes	Yes	10	1	Dead (attributable to this cancer dx)	8140/3: Adenocarcinoma, NOS	IA	T1NOS	N0	M0	Radiation prior to surgery	2011	7.2 Adenocarcinoma with variants of esophagus
late-onset	Female	White	Unmarried	Lower	Others	15-50	Grade II	35	III	T3	N1	M0	Surgery performed	Yes	Yes	10	1	Dead (attributable to this cancer dx)	8560/3: Adenosquamous carcinoma	IIIC	T3	N3	M0	Radiation prior to surgery	2011	7.1 Squamous cell carcinoma with variants of esophagus
late-onset	Male	Black	Unmarried	Lower	ESCC	15-50	Grade II	35	IIA	T3	N0	M0	Surgery performed	None/Unknown	No/Unknown	11	1	Dead (attributable to this cancer dx)	8070/3: Squamous cell carcinoma, NOS	Blank(s)	Blank(s)	Blank(s)	Blank(s)	No radiation and/or cancer-directed surgery	2004	7.1 Squamous cell carcinoma with variants of esophagus
late-onset	Female	White	Married	Others	ESCC	15-50	Grade II	35	III	T3	N1	M0	Surgery performed	None/Unknown	No/Unknown	11	1	Dead (attributable to this cancer dx)	8070/3: Squamous cell carcinoma, NOS	Blank(s)	Blank(s)	Blank(s)	Blank(s)	No radiation and/or cancer-directed surgery	2008	7.1 Squamous cell carcinoma with variants of esophagus
late-onset	Male	White	Married	Lower	EAC	15-50	Grade II	35	I	T1	N0	M0	Surgery performed	None/Unknown	Yes	12	1	Dead (attributable to this cancer dx)	8140/3: Adenocarcinoma, NOS	Blank(s)	Blank(s)	Blank(s)	Blank(s)	No radiation and/or cancer-directed surgery	2009	7.2 Adenocarcinoma with variants of esophagus
late-onset	Female	White	Married	Lower	ESCC	15-50	Grade II	35	IIA	T3	N0	M0	Surgery performed	None/Unknown	No/Unknown	13	1	Dead (attributable to this cancer dx)	8070/3: Squamous cell carcinoma, NOS	Blank(s)	Blank(s)	Blank(s)	Blank(s)	No radiation and/or cancer-directed surgery	2008	7.1 Squamous cell carcinoma with variants of esophagus
late-onset	Male	Others	Unmarried	Lower	EAC	15-50	Grade II	35	IIB	T2	N1	M0	Surgery performed	Yes	Yes	14	1	Dead (attributable to this cancer dx)	8140/3: Adenocarcinoma, NOS	Blank(s)	Blank(s)	Blank(s)	Blank(s)	Radiation after surgery	2006	7.2 Adenocarcinoma with variants of esophagus
late-onset	Male	White	Unmarried	Lower	ESCC	15-50	Grade II	35	IIA	T3	N0	M0	Surgery performed	None/Unknown	No/Unknown	15	1	Dead (attributable to this cancer dx)	8070/3: Squamous cell carcinoma, NOS	IIA	T3	N0	M0	No radiation and/or cancer-directed surgery	2010	7.1 Squamous cell carcinoma with variants of esophagus
late-onset	Male	White	Unmarried	Lower	EAC	15-50	Grade II	35	III	T3	N1	M0	Surgery performed	Yes	Yes	17	1	Dead (attributable to this cancer dx)	8140/3: Adenocarcinoma, NOS	IIIA	T3	N1	M0	Radiation prior to surgery	2014	7.2 Adenocarcinoma with variants of esophagus
late-onset	Male	Black	Married	Middle	ESCC	15-50	Grade II	35	I	T1	N0	M0	Surgery performed	None/Unknown	No/Unknown	17	1	Dead (attributable to this cancer dx)	8070/3: Squamous cell carcinoma, NOS	Blank(s)	Blank(s)	Blank(s)	Blank(s)	No radiation and/or cancer-directed surgery	2005	7.1 Squamous cell carcinoma with variants of esophagus
late-onset	Male	White	Married	Lower	EAC	15-50	Grade II	35	III	T3	N1	M0	Surgery performed	None/Unknown	No/Unknown	20	1	Dead (attributable to this cancer dx)	8140/3: Adenocarcinoma, NOS	Blank(s)	Blank(s)	Blank(s)	Blank(s)	No radiation and/or cancer-directed surgery	2006	7.2 Adenocarcinoma with variants of esophagus
early-onset	Male	White	Unmarried	Lower	ESCC	15-50	Grade II	35	III	T4	N1	M0	Surgery performed	Yes	Yes	21	1	Dead (attributable to this cancer dx)	8070/3: Squamous cell carcinoma, NOS	Blank(s)	Blank(s)	Blank(s)	Blank(s)	Radiation after surgery	2004	7.1 Squamous cell carcinoma with variants of esophagus
early-onset	Male	White	Married	Lower	EAC	15-50	Grade II	35	IIA	T2	N0	M0	Surgery performed	Yes	Yes	27	1	Dead (missing/unknown COD)	8140/3: Adenocarcinoma, NOS	Blank(s)	Blank(s)	Blank(s)	Blank(s)	Radiation prior to surgery	2004	7.2 Adenocarcinoma with variants of esophagus
late-onset	Male	White	Unmarried	Lower	EAC	15-50	Grade II	35	IIA	T2	N0	M0	Surgery performed	Yes	Yes	28	1	Dead (attributable to this cancer dx)	8140/3: Adenocarcinoma, NOS	IB	T2	N0	M0	Radiation prior to surgery	2011	7.2 Adenocarcinoma with variants of esophagus
late-onset	Male	White	Unmarried	Lower	ESCC	15-50	Grade II	35	IIA	T3	N0	M0	Surgery performed	None/Unknown	No/Unknown	29	1	Dead (attributable to this cancer dx)	8071/3: Squamous cell carcinoma, keratinizing, NOS	IIA	T3	N0	M0	No radiation and/or cancer-directed surgery	2014	7.1 Squamous cell carcinoma with variants of esophagus
late-onset	Male	White	Unmarried	Others	EAC	15-50	Grade II	35	III	T3	N1	M0	Surgery performed	Yes	Yes	30	1	Dead (attributable to this cancer dx)	8140/3: Adenocarcinoma, NOS	IIIC	T3	N3	M0	Radiation prior to surgery	2015	7.2 Adenocarcinoma with variants of esophagus
late-onset	Female	White	Married	Lower	EAC	15-50	Grade II	35	IIA	T3	N0	M0	Surgery performed	None/Unknown	No/Unknown	30	1	Dead (attributable to this cancer dx)	8140/3: Adenocarcinoma, NOS	Blank(s)	Blank(s)	Blank(s)	Blank(s)	No radiation and/or cancer-directed surgery	2008	7.2 Adenocarcinoma with variants of esophagus
late-onset	Female	White	Unmarried	Lower	ESCC	15-50	Grade II	35	IIA	T3	N0	M0	Surgery performed	None/Unknown	No/Unknown	31	1	Dead (attributable to this cancer dx)	8070/3: Squamous cell carcinoma, NOS	Blank(s)	Blank(s)	Blank(s)	Blank(s)	No radiation and/or cancer-directed surgery	2006	7.1 Squamous cell carcinoma with variants of esophagus
late-onset	Male	White	Unmarried	Lower	EAC	15-50	Grade II	35	III	T3	N1	M0	Surgery performed	None/Unknown	No/Unknown	31	1	Dead (attributable to this cancer dx)	8140/3: Adenocarcinoma, NOS	Blank(s)	Blank(s)	Blank(s)	Blank(s)	No radiation and/or cancer-directed surgery	2004	7.2 Adenocarcinoma with variants of esophagus
late-onset	Male	White	Married	Lower	EAC	15-50	Grade II	35	IIA	T3	N0	M0	Surgery performed	None/Unknown	No/Unknown	31	1	Dead (attributable to this cancer dx)	8140/3: Adenocarcinoma, NOS	Blank(s)	Blank(s)	Blank(s)	Blank(s)	No radiation and/or cancer-directed surgery	2006	7.2 Adenocarcinoma with variants of esophagus
late-onset	Male	White	Married	Middle	EAC	15-50	Grade II	35	IIA	T3	N0	M0	Surgery performed	Yes	Yes	32	1	Dead (attributable to this cancer dx)	8140/3: Adenocarcinoma, NOS	IIB	T3	N0	M0	Radiation prior to surgery	2015	7.2 Adenocarcinoma with variants of esophagus
late-onset	Male	White	Unmarried	Lower	EAC	15-50	Grade II	35	III	T3	N1	M0	Surgery performed	Yes	Yes	34	1	Dead (attributable to this cancer dx)	8140/3: Adenocarcinoma, NOS	IIIA	T3	N1	M0	Radiation prior to surgery	2014	7.2 Adenocarcinoma with variants of esophagus
late-onset	Male	White	Married	Lower	EAC	15-50	Grade II	35	III	T3	N1	M0	Surgery performed	None/Unknown	Yes	34	1	Dead (attributable to this cancer dx)	8140/3: Adenocarcinoma, NOS	IIIC	T3	N3	M0	No radiation and/or cancer-directed surgery	2012	7.2 Adenocarcinoma with variants of esophagus
late-onset	Male	White	Unmarried	Lower	EAC	15-50	Grade II	35	IIB	T2	N1	M0	Surgery performed	Yes	Yes	37	1	Alive or dead of other cause	8140/3: Adenocarcinoma, NOS	Blank(s)	Blank(s)	Blank(s)	Blank(s)	Radiation after surgery	2005	7.2 Adenocarcinoma with variants of esophagus
late-onset	Male	White	Unmarried	Lower	EAC	15-50	Grade II	35	IIA	T2	N0	M0	Surgery performed	Yes	Yes	37	1	Dead (attributable to this cancer dx)	8140/3: Adenocarcinoma, NOS	IB	T2	N0	M0	Radiation prior to surgery	2014	7.2 Adenocarcinoma with variants of esophagus
late-onset	Male	White	Married	Lower	EAC	15-50	Grade II	35	IIA	T3	N0	M0	Surgery performed	None/Unknown	No/Unknown	39	1	Dead (missing/unknown COD)	8140/3: Adenocarcinoma, NOS	IIB	T3	N0	M0	No radiation and/or cancer-directed surgery	2013	7.2 Adenocarcinoma with variants of esophagus
late-onset	Female	White	Married	Others	ESCC	15-50	Grade II	35	III	T3	N1	M0	Surgery performed	Yes	Yes	45	1	Dead (attributable to this cancer dx)	8071/3: Squamous cell carcinoma, keratinizing, NOS	Blank(s)	Blank(s)	Blank(s)	Blank(s)	Radiation after surgery	2008	7.1 Squamous cell carcinoma with variants of esophagus
late-onset	Female	Others	Married	Middle	ESCC	15-50	Grade II	35	IIA	T3	N0	M0	Surgery performed	Yes	No/Unknown	47	1	Dead (attributable to this cancer dx)	8070/3: Squamous cell carcinoma, NOS	Blank(s)	Blank(s)	Blank(s)	Blank(s)	Radiation after surgery	2004	7.1 Squamous cell carcinoma with variants of esophagus
late-onset	Male	White	Married	Lower	EAC	15-50	Grade II	35	IIA	T3	N0	M0	Surgery performed	Yes	Yes	48	1	Dead (attributable to this cancer dx)	8140/3: Adenocarcinoma, NOS	Blank(s)	Blank(s)	Blank(s)	Blank(s)	Radiation prior to surgery	2009	7.2 Adenocarcinoma with variants of esophagus
late-onset	Female	White	Married	Lower	EAC	15-50	Grade II	35	IIA	T2	N0	M0	Surgery performed	None/Unknown	No/Unknown	50	0	Alive or dead of other cause	8140/3: Adenocarcinoma, NOS	IB	T2	N0	M0	No radiation and/or cancer-directed surgery	2015	7.2 Adenocarcinoma with variants of esophagus
late-onset	Male	White	Married	Lower	EAC	15-50	Grade II	35	III	T3	N1	M0	Surgery performed	Yes	Yes	50	1	Dead (attributable to this cancer dx)	8140/3: Adenocarcinoma, NOS	Blank(s)	Blank(s)	Blank(s)	Blank(s)	Radiation after surgery	2009	7.2 Adenocarcinoma with variants of esophagus
late-onset	Female	White	Unmarried	Middle	EAC	15-50	Grade II	35	IIA	T2	N0	M0	Surgery performed	None/Unknown	No/Unknown	51	1	Alive or dead of other cause	8140/3: Adenocarcinoma, NOS	Blank(s)	Blank(s)	Blank(s)	Blank(s)	No radiation and/or cancer-directed surgery	2006	7.2 Adenocarcinoma with variants of esophagus
late-onset	Male	White	Married	Lower	EAC	15-50	Grade II	35	III	T4	N1	M0	Surgery performed	Yes	Yes	53	1	Dead (attributable to this cancer dx)	8140/3: Adenocarcinoma, NOS	IIIC	T4a	N1	M0	Radiation prior to surgery	2013	7.2 Adenocarcinoma with variants of esophagus
late-onset	Male	Black	Married	Lower	EAC	15-50	Grade II	35	I	T1	N0	M0	Surgery performed	Yes	Yes	56	1	Alive or dead of other cause	8140/3: Adenocarcinoma, NOS	IA	T1b	N0	M0	Radiation prior to surgery	2013	7.2 Adenocarcinoma with variants of esophagus
late-onset	Female	White	Married	Lower	EAC	15-50	Grade II	35	I	T1	N0	M0	Surgery performed	None/Unknown	No/Unknown	56	1	Alive or dead of other cause	8140/3: Adenocarcinoma, NOS	IA	T1b	N0	M0	No radiation and/or cancer-directed surgery	2013	7.2 Adenocarcinoma with variants of esophagus
late-onset	Male	White	Married	Lower	ESCC	15-50	Grade II	35	IIA	T3	N0	M0	Surgery performed	None/Unknown	Yes	62	1	Alive or dead of other cause	8070/3: Squamous cell carcinoma, NOS	IIA	T3	N0	M0	No radiation and/or cancer-directed surgery	2011	7.1 Squamous cell carcinoma with variants of esophagus
late-onset	Male	White	Married	Lower	Others	15-50	Grade II	35	III	T3	N1	M0	Surgery performed	Yes	Yes	65	1	Dead (attributable to this cancer dx)	8560/3: Adenosquamous carcinoma	Blank(s)	Blank(s)	Blank(s)	Blank(s)	Radiation after surgery	2006	7.1 Squamous cell carcinoma with variants of esophagus
early-onset	Female	White	Unmarried	Lower	EAC	15-50	Grade II	35	IIA	T2	N0	M0	Surgery performed	Yes	Yes	67	1	Dead (attributable to this cancer dx)	8140/3: Adenocarcinoma, NOS	IB	T2	N0	M0	Radiation prior to surgery	2012	7.2 Adenocarcinoma with variants of esophagus
late-onset	Female	White	Married	Middle	ESCC	15-50	Grade II	35	I	T1	N0	M0	Surgery performed	None/Unknown	No/Unknown	69	1	Alive or dead of other cause	8070/3: Squamous cell carcinoma, NOS	IB	T1a	N0	M0	No radiation and/or cancer-directed surgery	2013	7.1 Squamous cell carcinoma with variants of esophagus
late-onset	Male	Black	Married	Lower	ESCC	15-50	Grade II	35	III	T3	N1	M0	Surgery performed	Yes	Yes	73	1	Dead (attributable to this cancer dx)	8071/3: Squamous cell carcinoma, keratinizing, NOS	Blank(s)	Blank(s)	Blank(s)	Blank(s)	Radiation after surgery	2005	7.1 Squamous cell carcinoma with variants of esophagus
late-onset	Male	White	Married	Lower	EAC	15-50	Grade II	35	IIA	T3	N0	M0	Surgery performed	Yes	Yes	74	0	Alive or dead of other cause	8140/3: Adenocarcinoma, NOS	IIB	T3	N0	M0	Radiation before and after surgery	2014	7.2 Adenocarcinoma with variants of esophagus
late-onset	Male	White	Married	Others	EAC	15-50	Grade II	35	IIB	T2	N1	M0	Surgery performed	None/Unknown	No/Unknown	77	1	Dead (attributable to this cancer dx)	8140/3: Adenocarcinoma, NOS	Blank(s)	Blank(s)	Blank(s)	Blank(s)	No radiation and/or cancer-directed surgery	2008	7.2 Adenocarcinoma with variants of esophagus
late-onset	Male	White	Married	Lower	ESCC	15-50	Grade II	35	III	T3	N1	M0	Surgery performed	Yes	Yes	84	0	Alive or dead of other cause	8070/3: Squamous cell carcinoma, NOS	IIIA	T3	N1	M0	Radiation prior to surgery	2013	7.1 Squamous cell carcinoma with variants of esophagus
late-onset	Female	White	Unmarried	Middle	ESCC	15-50	Grade II	35	IIB	T2	N1	M0	Surgery performed	None/Unknown	No/Unknown	89	1	Alive or dead of other cause	8070/3: Squamous cell carcinoma, NOS	IIB	T2	N1	M0	No radiation and/or cancer-directed surgery	2012	7.1 Squamous cell carcinoma with variants of esophagus
late-onset	Male	White	Married	Lower	EAC	15-50	Grade II	35	III	T3	N1	M0	Surgery performed	Yes	Yes	95	1	Dead (attributable to this cancer dx)	8140/3: Adenocarcinoma, NOS	IIIA	T3	N1	M0	Radiation prior to surgery	2010	7.2 Adenocarcinoma with variants of esophagus
late-onset	Male	White	Married	Lower	EAC	15-50	Grade II	35	IIA	T3	N0	M0	Surgery performed	Yes	Yes	96	0	Alive or dead of other cause	8140/3: Adenocarcinoma, NOS	IIB	T3	N0	M0	Radiation prior to surgery	2012	7.2 Adenocarcinoma with variants of esophagus
late-onset	Male	White	Unmarried	Others	EAC	15-50	Grade II	35	IIB	T2	N1	M0	Surgery performed	Yes	Yes	102	0	Alive or dead of other cause	8140/3: Adenocarcinoma, NOS	IIIA	T2	N2	M0	Radiation after surgery	2012	7.2 Adenocarcinoma with variants of esophagus
late-onset	Male	White	Married	Lower	EAC	15-50	Grade II	35	IIA	T3	N0	M0	Surgery performed	Yes	No/Unknown	107	1	Alive or dead of other cause	8140/3: Adenocarcinoma, NOS	Blank(s)	Blank(s)	Blank(s)	Blank(s)	Radiation after surgery	2009	7.2 Adenocarcinoma with variants of esophagus
late-onset	Male	White	Married	Middle	EAC	15-50	Grade II	35	IIA	T2	N0	M0	Surgery performed	None/Unknown	No/Unknown	111	0	Alive or dead of other cause	8140/3: Adenocarcinoma, NOS	IB	T2	N0	M0	No radiation and/or cancer-directed surgery	2011	7.2 Adenocarcinoma with variants of esophagus
late-onset	Female	White	Unmarried	Upper	ESCC	15-50	Grade II	35	III	T4	N0	M0	Surgery performed	Yes	No/Unknown	117	0	Alive or dead of other cause	8075/3: Squamous cell carcinoma, adenoid	IIIA	T4a	N0	M0	Radiation after surgery	2011	7.1 Squamous cell carcinoma with variants of esophagus
late-onset	Female	White	Married	Lower	EAC	15-50	Grade II	35	III	T3	N1	M0	Surgery performed	Yes	Yes	118	0	Alive or dead of other cause	8140/3: Adenocarcinoma, NOS	IIIA	T3	N1	M0	Radiation after surgery	2011	7.2 Adenocarcinoma with variants of esophagus
late-onset	Male	White	Married	Lower	EAC	15-50	Grade II	35	I	T1	N0	M0	Surgery performed	None/Unknown	No/Unknown	119	0	Alive or dead of other cause	8140/3: Adenocarcinoma, NOS	IA	T1b	N0	M0	No radiation and/or cancer-directed surgery	2011	7.2 Adenocarcinoma with variants of esophagus
late-onset	Male	White	Unmarried	Lower	EAC	15-50	Grade II	35	IIB	T2	N1	M0	Surgery performed	Yes	Yes	122	0	Alive or dead of other cause	8140/3: Adenocarcinoma, NOS	IIB	T2	N1	M0	Radiation prior to surgery	2010	7.2 Adenocarcinoma with variants of esophagus
late-onset	Male	White	Married	Lower	EAC	15-50	Grade II	35	III	T3	N1	M0	Surgery performed	Yes	Yes	122	1	Alive or dead of other cause	8140/3: Adenocarcinoma, NOS	Blank(s)	Blank(s)	Blank(s)	Blank(s)	Radiation after surgery	2005	7.2 Adenocarcinoma with variants of esophagus
late-onset	Female	White	Married	Middle	ESCC	15-50	Grade II	35	IIA	T3	N0	M0	Surgery performed	Yes	Yes	123	1	Dead (attributable to this cancer dx)	8070/3: Squamous cell carcinoma, NOS	Blank(s)	Blank(s)	Blank(s)	Blank(s)	Radiation prior to surgery	2004	7.1 Squamous cell carcinoma with variants of esophagus
late-onset	Female	White	Married	Lower	ESCC	15-50	Grade II	35	I	T1	N0	M0	Surgery performed	Yes	Yes	126	1	Alive or dead of other cause	8070/3: Squamous cell carcinoma, NOS	Blank(s)	Blank(s)	Blank(s)	Blank(s)	Radiation prior to surgery	2006	7.1 Squamous cell carcinoma with variants of esophagus
late-onset	Male	White	Unmarried	Lower	EAC	15-50	Grade II	35	III	T3	N1	M0	Surgery performed	None/Unknown	Yes	127	1	Alive or dead of other cause	8140/3: Adenocarcinoma, NOS	IIIC	T3	N3	M0	No radiation and/or cancer-directed surgery	2010	7.2 Adenocarcinoma with variants of esophagus
late-onset	Female	White	Married	Middle	ESCC	15-50	Grade II	35	I	T1	N0	M0	Surgery performed	None/Unknown	No/Unknown	131	1	Alive or dead of other cause	8070/3: Squamous cell carcinoma, NOS	Blank(s)	Blank(s)	Blank(s)	Blank(s)	No radiation and/or cancer-directed surgery	2004	7.1 Squamous cell carcinoma with variants of esophagus
late-onset	Male	White	Married	Lower	EAC	15-50	Grade II	35	IIB	T2	N1	M0	Surgery performed	None/Unknown	No/Unknown	132	0	Alive or dead of other cause	8140/3: Adenocarcinoma, NOS	Blank(s)	Blank(s)	Blank(s)	Blank(s)	No radiation and/or cancer-directed surgery	2009	7.2 Adenocarcinoma with variants of esophagus
early-onset	Male	White	Unmarried	Lower	Others	15-50	Grade II	35	I	T1	N0	M0	Surgery performed	None/Unknown	Yes	141	0	Alive or dead of other cause	8480/3: Mucinous adenocarcinoma	Blank(s)	Blank(s)	Blank(s)	Blank(s)	No radiation and/or cancer-directed surgery	2009	7.2 Adenocarcinoma with variants of esophagus
late-onset	Female	White	Unmarried	Lower	EAC	15-50	Grade II	35	IIA	T2	N0	M0	Surgery performed	Yes	Yes	141	1	Alive or dead of other cause	8140/3: Adenocarcinoma, NOS	Blank(s)	Blank(s)	Blank(s)	Blank(s)	Radiation prior to surgery	2005	7.2 Adenocarcinoma with variants of esophagus
late-onset	Male	White	Unmarried	Lower	ESCC	15-50	Grade II	35	IIA	T3	N0	M0	Surgery performed	Yes	Yes	146	0	Alive or dead of other cause	8070/3: Squamous cell carcinoma, NOS	Blank(s)	Blank(s)	Blank(s)	Blank(s)	Radiation prior to surgery	2008	7.1 Squamous cell carcinoma with variants of esophagus
late-onset	Male	White	Married	Lower	EAC	15-50	Grade II	35	I	T1	N0	M0	Surgery performed	None/Unknown	No/Unknown	146	0	Alive or dead of other cause	8140/3: Adenocarcinoma, NOS	Blank(s)	Blank(s)	Blank(s)	Blank(s)	No radiation and/or cancer-directed surgery	2008	7.2 Adenocarcinoma with variants of esophagus
early-onset	Male	White	Married	Lower	EAC	15-50	Grade II	35	IIB	T2	N1	M0	Surgery performed	Yes	Yes	146	1	Dead (attributable to this cancer dx)	8140/3: Adenocarcinoma, NOS	Blank(s)	Blank(s)	Blank(s)	Blank(s)	Radiation after surgery	2006	7.2 Adenocarcinoma with variants of esophagus
late-onset	Male	White	Unmarried	Lower	EAC	15-50	Grade II	35	IIB	T2	N1	M0	Surgery performed	Yes	Yes	149	1	Dead (missing/unknown COD)	8140/3: Adenocarcinoma, NOS	Blank(s)	Blank(s)	Blank(s)	Blank(s)	Radiation after surgery	2005	7.2 Adenocarcinoma with variants of esophagus
late-onset	Male	White	Married	Lower	EAC	15-50	Grade II	35	I	T1	N0	M0	Surgery performed	None/Unknown	No/Unknown	153	0	Alive or dead of other cause	8140/3: Adenocarcinoma, NOS	Blank(s)	Blank(s)	Blank(s)	Blank(s)	No radiation and/or cancer-directed surgery	2008	7.2 Adenocarcinoma with variants of esophagus
late-onset	Male	White	Married	Others	EAC	15-50	Grade II	35	I	T1	N0	M0	Surgery performed	None/Unknown	No/Unknown	175	0	Alive or dead of other cause	8140/3: Adenocarcinoma, NOS	Blank(s)	Blank(s)	Blank(s)	Blank(s)	No radiation and/or cancer-directed surgery	2006	7.2 Adenocarcinoma with variants of esophagus
early-onset	Male	White	Unmarried	Lower	EAC	15-50	Grade II	35	IIB	T2	N1	M0	Surgery performed	Yes	Yes	176	0	Alive or dead of other cause	8140/3: Adenocarcinoma, NOS	Blank(s)	Blank(s)	Blank(s)	Blank(s)	Radiation after surgery	2006	7.2 Adenocarcinoma with variants of esophagus
late-onset	Male	White	Unmarried	Lower	EAC	15-50	Grade II	35	I	T1	N0	M0	Surgery performed	None/Unknown	No/Unknown	182	0	Alive or dead of other cause	8140/3: Adenocarcinoma, NOS	Blank(s)	Blank(s)	Blank(s)	Blank(s)	No radiation and/or cancer-directed surgery	2005	7.2 Adenocarcinoma with variants of esophagus
late-onset	Male	White	Married	Lower	EAC	15-50	Grade II	35	I	T1	N0	M0	Surgery performed	None/Unknown	No/Unknown	182	0	Alive or dead of other cause	8140/3: Adenocarcinoma, NOS	Blank(s)	Blank(s)	Blank(s)	Blank(s)	No radiation and/or cancer-directed surgery	2005	7.2 Adenocarcinoma with variants of esophagus
early-onset	Male	White	Married	Lower	EAC	15-50	Grade II	35	I	T1	N0	M0	Surgery performed	Yes	No/Unknown	200	0	Alive or dead of other cause	8140/3: Adenocarcinoma, NOS	Blank(s)	Blank(s)	Blank(s)	Blank(s)	Radiation after surgery	2004	7.2 Adenocarcinoma with variants of esophagus
late-onset	Male	White	Unmarried	Upper	ESCC	15-50	Grade II	36	IIA	T3	N0	M0	Surgery performed	None/Unknown	No/Unknown	2	1	Dead (attributable to this cancer dx)	8070/3: Squamous cell carcinoma, NOS	Blank(s)	Blank(s)	Blank(s)	Blank(s)	No radiation and/or cancer-directed surgery	2004	7.1 Squamous cell carcinoma with variants of esophagus
late-onset	Male	White	Unmarried	Lower	EAC	15-50	Grade II	36	I	T1	N0	M0	Surgery performed	None/Unknown	No/Unknown	3	1	Alive or dead of other cause	8140/3: Adenocarcinoma, NOS	IA	T1b	N0	M0	No radiation and/or cancer-directed surgery	2010	7.2 Adenocarcinoma with variants of esophagus
late-onset	Male	White	Married	Lower	EAC	15-50	Grade II	36	III	T3	N1	M0	Surgery performed	Yes	Yes	7	1	Alive or dead of other cause	8140/3: Adenocarcinoma, NOS	IIIA	T3	N1	M0	Radiation prior to surgery	2013	7.2 Adenocarcinoma with variants of esophagus
late-onset	Male	White	Unmarried	Middle	ESCC	15-50	Grade II	36	IIB	T1	N1	M0	Surgery performed	Yes	Yes	16	1	Dead (attributable to this cancer dx)	8070/3: Squamous cell carcinoma, NOS	IIIA	T1b	N2	M0	Radiation prior to surgery	2014	7.1 Squamous cell carcinoma with variants of esophagus
late-onset	Male	White	Unmarried	Middle	ESCC	15-50	Grade II	36	III	T3	N1	M0	Surgery performed	None/Unknown	No/Unknown	21	1	Dead (attributable to this cancer dx)	8070/3: Squamous cell carcinoma, NOS	Blank(s)	Blank(s)	Blank(s)	Blank(s)	No radiation and/or cancer-directed surgery	2005	7.1 Squamous cell carcinoma with variants of esophagus
late-onset	Male	White	Married	Lower	Others	15-50	Grade II	36	III	T3	N1	M0	Surgery performed	Yes	Yes	23	1	Dead (attributable to this cancer dx)	8480/3: Mucinous adenocarcinoma	IIIC	T3	N3	M0	Radiation after surgery	2015	7.2 Adenocarcinoma with variants of esophagus
late-onset	Male	Others	Unmarried	Middle	ESCC	15-50	Grade II	36	IIA	T3	N0	M0	Surgery performed	Yes	Yes	30	1	Dead (attributable to this cancer dx)	8071/3: Squamous cell carcinoma, keratinizing, NOS	Blank(s)	Blank(s)	Blank(s)	Blank(s)	Radiation prior to surgery	2006	7.1 Squamous cell carcinoma with variants of esophagus
late-onset	Male	White	Unmarried	Upper	ESCC	15-50	Grade II	36	IIA	T3	N0	M0	Surgery performed	Yes	Yes	33	1	Dead (attributable to this cancer dx)	8070/3: Squamous cell carcinoma, NOS	IIB	T3	N0	M0	Radiation prior to surgery	2015	7.1 Squamous cell carcinoma with variants of esophagus
late-onset	Female	White	Married	Lower	EAC	15-50	Grade II	36	IIB	T2	N1	M0	Surgery performed	Yes	Yes	47	1	Dead (attributable to this cancer dx)	8140/3: Adenocarcinoma, NOS	Blank(s)	Blank(s)	Blank(s)	Blank(s)	Radiation after surgery	2007	7.2 Adenocarcinoma with variants of esophagus
early-onset	Male	White	Married	Lower	EAC	15-50	Grade II	36	IIB	T2	N1	M0	Surgery performed	Yes	Yes	48	1	Dead (attributable to this cancer dx)	8140/3: Adenocarcinoma, NOS	IIIC	T2	N3	M0	Radiation after surgery	2011	7.2 Adenocarcinoma with variants of esophagus
late-onset	Male	White	Unmarried	Lower	EAC	15-50	Grade II	36	IIB	T2	N1	M0	Surgery performed	Yes	Yes	104	0	Alive or dead of other cause	8140/3: Adenocarcinoma, NOS	IIB	T2	N1	M0	Radiation before and after surgery	2012	7.2 Adenocarcinoma with variants of esophagus
late-onset	Female	Black	Unmarried	Middle	ESCC	15-50	Grade II	36	IIA	T3	N0	M0	Surgery performed	Yes	Yes	195	0	Alive or dead of other cause	8070/3: Squamous cell carcinoma, NOS	Blank(s)	Blank(s)	Blank(s)	Blank(s)	Radiation after surgery	2004	7.1 Squamous cell carcinoma with variants of esophagus
late-onset	Male	White	Married	Lower	EAC	15-50	Grade II	37	III	T3	N1	M0	Surgery performed	Yes	Yes	5	1	Dead (attributable to this cancer dx)	8140/3: Adenocarcinoma, NOS	IIIA	T3	N1	M0	Radiation prior to surgery	2015	7.2 Adenocarcinoma with variants of esophagus
late-onset	Male	Black	Married	Lower	ESCC	15-50	Grade II	37	IIB	T1	N1	M0	Surgery performed	Yes	Yes	6	1	Dead (attributable to this cancer dx)	8070/3: Squamous cell carcinoma, NOS	IIB	T1NOS	N1	M0	Radiation prior to surgery	2012	7.1 Squamous cell carcinoma with variants of esophagus
late-onset	Female	Black	Married	Others	ESCC	15-50	Grade II	37	IIA	T2	N0	M0	Surgery performed	Yes	Yes	8	1	Dead (attributable to this cancer dx)	8070/3: Squamous cell carcinoma, NOS	IIB	T2	N0	M0	Radiation prior to surgery	2011	7.1 Squamous cell carcinoma with variants of esophagus
late-onset	Male	Black	Unmarried	Others	ESCC	15-50	Grade II	37	IIA	T3	N0	M0	Surgery performed	Yes	Yes	8	1	Dead (attributable to this cancer dx)	8071/3: Squamous cell carcinoma, keratinizing, NOS	Blank(s)	Blank(s)	Blank(s)	Blank(s)	Radiation after surgery	2007	7.1 Squamous cell carcinoma with variants of esophagus
late-onset	Female	White	Married	Middle	ESCC	15-50	Grade II	37	III	T3	N1	M0	Surgery performed	Yes	Yes	9	1	Dead (attributable to this cancer dx)	8070/3: Squamous cell carcinoma, NOS	IIIB	T3	N2	M0	Radiation after surgery	2011	7.1 Squamous cell carcinoma with variants of esophagus
late-onset	Female	White	Married	Middle	ESCC	15-50	Grade II	37	IIA	T3	N0	M0	Surgery performed	None/Unknown	Yes	9	1	Dead (attributable to this cancer dx)	8070/3: Squamous cell carcinoma, NOS	Blank(s)	Blank(s)	Blank(s)	Blank(s)	No radiation and/or cancer-directed surgery	2004	7.1 Squamous cell carcinoma with variants of esophagus
late-onset	Male	White	Married	Lower	EAC	15-50	Grade II	37	IIA	T3	N0	M0	Surgery performed	Yes	Yes	10	1	Alive or dead of other cause	8140/3: Adenocarcinoma, NOS	Blank(s)	Blank(s)	Blank(s)	Blank(s)	Radiation prior to surgery	2009	7.2 Adenocarcinoma with variants of esophagus
late-onset	Male	White	Unmarried	Lower	EAC	15-50	Grade II	37	IIB	T2	N1	M0	Surgery performed	Yes	Yes	29	1	Dead (attributable to this cancer dx)	8140/3: Adenocarcinoma, NOS	IIIC	T2	N3	M0	Radiation after surgery	2010	7.2 Adenocarcinoma with variants of esophagus
late-onset	Male	White	Married	Lower	EAC	15-50	Grade II	37	IIA	T3	N0	M0	Surgery performed	Yes	Yes	66	1	Alive or dead of other cause	8140/3: Adenocarcinoma, NOS	IIB	T3	N0	M0	Radiation prior to surgery	2010	7.2 Adenocarcinoma with variants of esophagus
late-onset	Male	Black	Married	Lower	ESCC	15-50	Grade II	37	I	T1	N0	M0	Surgery performed	None/Unknown	No/Unknown	74	1	Alive or dead of other cause	8070/3: Squamous cell carcinoma, NOS	IB	T1b	N0	M0	No radiation and/or cancer-directed surgery	2012	7.1 Squamous cell carcinoma with variants of esophagus
late-onset	Male	White	Married	Lower	EAC	15-50	Grade II	37	IIA	T3	N0	M0	Surgery performed	Yes	Yes	75	0	Alive or dead of other cause	8140/3: Adenocarcinoma, NOS	IIB	T3	N0	M0	Radiation prior to surgery	2014	7.2 Adenocarcinoma with variants of esophagus
late-onset	Female	White	Unmarried	Middle	ESCC	15-50	Grade II	37	III	T3	N1	M0	Surgery performed	Yes	Yes	77	0	Alive or dead of other cause	8070/3: Squamous cell carcinoma, NOS	IIIA	T3	N1	M0	Radiation after surgery	2014	7.1 Squamous cell carcinoma with variants of esophagus
late-onset	Male	Black	Unmarried	Lower	EAC	15-50	Grade II	37	I	T1	N0	M0	Surgery performed	None/Unknown	No/Unknown	103	0	Alive or dead of other cause	8140/3: Adenocarcinoma, NOS	IA	T1a	N0	M0	No radiation and/or cancer-directed surgery	2012	7.2 Adenocarcinoma with variants of esophagus
late-onset	Male	White	Married	Lower	EAC	15-50	Grade II	37	IIB	T2	N1	M0	Surgery performed	Yes	Yes	179	1	Alive or dead of other cause	8140/3: Adenocarcinoma, NOS	Blank(s)	Blank(s)	Blank(s)	Blank(s)	Radiation prior to surgery	2004	7.2 Adenocarcinoma with variants of esophagus
late-onset	Male	White	Married	Others	ESCC	15-50	Grade II	38	IIA	T2	N0	M0	Surgery performed	Yes	Yes	4	1	Dead (attributable to this cancer dx)	8070/3: Squamous cell carcinoma, NOS	Blank(s)	Blank(s)	Blank(s)	Blank(s)	Radiation prior to surgery	2007	7.1 Squamous cell carcinoma with variants of esophagus
late-onset	Male	White	Married	Lower	EAC	15-50	Grade II	38	III	T3	N1	M0	Surgery performed	Yes	Yes	13	1	Dead (attributable to this cancer dx)	8140/3: Adenocarcinoma, NOS	IIIA	T3	N1	M0	Radiation prior to surgery	2013	7.2 Adenocarcinoma with variants of esophagus
late-onset	Male	White	Unmarried	Lower	ESCC	15-50	Grade II	38	IIA	T3	N0	M0	Surgery performed	None/Unknown	No/Unknown	13	1	Dead (attributable to this cancer dx)	8070/3: Squamous cell carcinoma, NOS	IIA	T3	N0	M0	No radiation and/or cancer-directed surgery	2010	7.1 Squamous cell carcinoma with variants of esophagus
late-onset	Male	White	Married	Lower	EAC	15-50	Grade II	38	III	T3	N1	M0	Surgery performed	Yes	Yes	19	1	Dead (attributable to this cancer dx)	8140/3: Adenocarcinoma, NOS	IIIA	T3	N1	M0	Radiation prior to surgery	2014	7.2 Adenocarcinoma with variants of esophagus
late-onset	Male	Black	Unmarried	Lower	EAC	15-50	Grade II	38	IIB	T2	N1	M0	Surgery performed	None/Unknown	No/Unknown	40	1	Dead (attributable to this cancer dx)	8140/3: Adenocarcinoma, NOS	Blank(s)	Blank(s)	Blank(s)	Blank(s)	No radiation and/or cancer-directed surgery	2004	7.2 Adenocarcinoma with variants of esophagus
late-onset	Male	White	Married	Lower	EAC	15-50	Grade II	38	III	T3	N1	M0	Surgery performed	None/Unknown	No/Unknown	40	1	Dead (attributable to this cancer dx)	8140/3: Adenocarcinoma, NOS	IIIA	T3	N1	M0	No radiation and/or cancer-directed surgery	2014	7.2 Adenocarcinoma with variants of esophagus
late-onset	Male	White	Married	Lower	EAC	15-50	Grade II	38	III	T3	N1	M0	Surgery performed	Yes	Yes	64	0	Alive or dead of other cause	8140/3: Adenocarcinoma, NOS	IIIA	T3	N1	M0	Radiation prior to surgery	2015	7.2 Adenocarcinoma with variants of esophagus
late-onset	Male	White	Married	Lower	EAC	15-50	Grade II	38	IIA	T3	N0	M0	Surgery performed	Yes	Yes	81	1	Alive or dead of other cause	8140/3: Adenocarcinoma, NOS	Blank(s)	Blank(s)	Blank(s)	Blank(s)	Radiation prior to surgery	2005	7.2 Adenocarcinoma with variants of esophagus
late-onset	Male	White	Married	Lower	EAC	15-50	Grade II	38	I	T1	N0	M0	Surgery performed	None/Unknown	No/Unknown	105	0	Alive or dead of other cause	8140/3: Adenocarcinoma, NOS	IA	T1b	N0	M0	No radiation and/or cancer-directed surgery	2012	7.2 Adenocarcinoma with variants of esophagus
late-onset	Female	White	Married	Others	EAC	15-50	Grade II	38	IIB	T2	N1	M0	Surgery performed	Yes	Yes	107	0	Alive or dead of other cause	8140/3: Adenocarcinoma, NOS	IIB	T2	N1	M0	Radiation prior to surgery	2012	7.2 Adenocarcinoma with variants of esophagus
late-onset	Male	White	Unmarried	Lower	EAC	15-50	Grade II	38	I	T1	N0	M0	Surgery performed	None/Unknown	No/Unknown	111	0	Alive or dead of other cause	8140/3: Adenocarcinoma, NOS	IA	T1b	N0	M0	No radiation and/or cancer-directed surgery	2011	7.2 Adenocarcinoma with variants of esophagus
late-onset	Male	White	Married	Lower	EAC	15-50	Grade II	38	IIA	T2	N0	M0	Surgery performed	None/Unknown	No/Unknown	158	0	Alive or dead of other cause	8140/3: Adenocarcinoma, NOS	Blank(s)	Blank(s)	Blank(s)	Blank(s)	No radiation and/or cancer-directed surgery	2007	7.2 Adenocarcinoma with variants of esophagus
late-onset	Male	White	Married	Lower	EAC	15-50	Grade II	39	IIA	T3	N0	M0	Surgery performed	Yes	Yes	5	1	Dead (attributable to this cancer dx)	8140/3: Adenocarcinoma, NOS	Blank(s)	Blank(s)	Blank(s)	Blank(s)	Radiation prior to surgery	2009	7.2 Adenocarcinoma with variants of esophagus
late-onset	Male	White	Married	Lower	EAC	15-50	Grade II	39	III	T3	N1	M0	Surgery performed	Yes	Yes	8	1	Alive or dead of other cause	8140/3: Adenocarcinoma, NOS	IIIA	T3	N1	M0	Radiation prior to surgery	2013	7.2 Adenocarcinoma with variants of esophagus
late-onset	Male	White	Unmarried	Middle	ESCC	15-50	Grade II	39	I	T1	N0	M0	Surgery performed	None/Unknown	No/Unknown	21	1	Dead (attributable to this cancer dx)	8070/3: Squamous cell carcinoma, NOS	IB	T1b	N0	M0	No radiation and/or cancer-directed surgery	2010	7.1 Squamous cell carcinoma with variants of esophagus
late-onset	Male	White	Married	Lower	EAC	15-50	Grade II	39	I	T1	N0	M0	Surgery performed	None/Unknown	No/Unknown	46	1	Dead (attributable to this cancer dx)	8210/3: Adenocarcinoma in adenomatous polyp	Blank(s)	Blank(s)	Blank(s)	Blank(s)	No radiation and/or cancer-directed surgery	2007	7.2 Adenocarcinoma with variants of esophagus
late-onset	Male	White	Married	Lower	EAC	15-50	Grade II	39	III	T3	N1	M0	Surgery performed	Yes	Yes	53	1	Dead (attributable to this cancer dx)	8140/3: Adenocarcinoma, NOS	IIIB	T3	N2	M0	Radiation prior to surgery	2015	7.2 Adenocarcinoma with variants of esophagus
late-onset	Male	White	Married	Lower	EAC	15-50	Grade II	39	IIB	T1	N1	M0	Surgery performed	None/Unknown	No/Unknown	88	1	Alive or dead of other cause	8255/3: Adenocarcinoma with mixed subtypes	IIB	T1a	N1	M0	No radiation and/or cancer-directed surgery	2011	7.2 Adenocarcinoma with variants of esophagus
late-onset	Male	White	Married	Lower	EAC	15-50	Grade II	39	I	T1	N0	M0	Surgery performed	None/Unknown	No/Unknown	127	0	Alive or dead of other cause	8140/3: Adenocarcinoma, NOS	Blank(s)	Blank(s)	Blank(s)	Blank(s)	No radiation and/or cancer-directed surgery	2006	7.2 Adenocarcinoma with variants of esophagus
late-onset	Female	Black	Married	Middle	ESCC	15-50	Grade II	40	III	T3	N1	M0	Surgery performed	None/Unknown	No/Unknown	1	1	Dead (attributable to this cancer dx)	8071/3: Squamous cell carcinoma, keratinizing, NOS	IIIB	T3	N2	M0	No radiation and/or cancer-directed surgery	2011	7.1 Squamous cell carcinoma with variants of esophagus
late-onset	Male	White	Married	Lower	EAC	15-50	Grade II	40	I	T1	N0	M0	Surgery performed	None/Unknown	No/Unknown	1	1	Alive or dead of other cause	8140/3: Adenocarcinoma, NOS	IA	T1b	N0	M0	No radiation and/or cancer-directed surgery	2010	7.2 Adenocarcinoma with variants of esophagus
late-onset	Male	White	Unmarried	Lower	EAC	15-50	Grade II	40	III	T3	N1	M0	Surgery performed	None/Unknown	No/Unknown	1	1	Dead (attributable to this cancer dx)	8140/3: Adenocarcinoma, NOS	Blank(s)	Blank(s)	Blank(s)	Blank(s)	No radiation and/or cancer-directed surgery	2009	7.2 Adenocarcinoma with variants of esophagus
late-onset	Female	Black	Married	Middle	ESCC	15-50	Grade II	40	III	T3	N1	M0	Surgery performed	None/Unknown	No/Unknown	2	1	Dead (attributable to this cancer dx)	8071/3: Squamous cell carcinoma, keratinizing, NOS	Blank(s)	Blank(s)	Blank(s)	Blank(s)	No radiation and/or cancer-directed surgery	2006	7.1 Squamous cell carcinoma with variants of esophagus
late-onset	Male	Black	Unmarried	Lower	ESCC	15-50	Grade II	40	III	T3	N1	M0	Surgery performed	None/Unknown	No/Unknown	2	1	Dead (missing/unknown COD)	8070/3: Squamous cell carcinoma, NOS	Blank(s)	Blank(s)	Blank(s)	Blank(s)	No radiation and/or cancer-directed surgery	2006	7.1 Squamous cell carcinoma with variants of esophagus
late-onset	Male	White	Unmarried	Lower	EAC	15-50	Grade II	40	III	T3	N1	M0	Surgery performed	None/Unknown	No/Unknown	2	1	Dead (attributable to this cancer dx)	8140/3: Adenocarcinoma, NOS	Blank(s)	Blank(s)	Blank(s)	Blank(s)	No radiation and/or cancer-directed surgery	2007	7.2 Adenocarcinoma with variants of esophagus
late-onset	Male	White	Unmarried	Lower	EAC	15-50	Grade II	40	III	T3	N1	M0	Surgery performed	None/Unknown	Yes	3	1	Dead (attributable to this cancer dx)	8140/3: Adenocarcinoma, NOS	IIIC	T3	N3	M0	No radiation and/or cancer-directed surgery	2014	7.2 Adenocarcinoma with variants of esophagus
late-onset	Male	White	Married	Lower	ESCC	15-50	Grade II	40	III	T4	N0	M0	Surgery performed	Yes	Yes	4	1	Dead (attributable to this cancer dx)	8070/3: Squamous cell carcinoma, NOS	Blank(s)	Blank(s)	Blank(s)	Blank(s)	Radiation prior to surgery	2005	7.1 Squamous cell carcinoma with variants of esophagus
late-onset	Male	White	Married	Lower	EAC	15-50	Grade II	40	IIA	T3	N0	M0	Surgery performed	Yes	Yes	4	1	Dead (attributable to this cancer dx)	8140/3: Adenocarcinoma, NOS	IIB	T3	N0	M0	Radiation prior to surgery	2014	7.2 Adenocarcinoma with variants of esophagus
late-onset	Male	White	Married	Lower	ESCC	15-50	Grade II	40	IIA	T3	N0	M0	Surgery performed	Yes	Yes	5	1	Alive or dead of other cause	8070/3: Squamous cell carcinoma, NOS	Blank(s)	Blank(s)	Blank(s)	Blank(s)	Radiation prior to surgery	2006	7.1 Squamous cell carcinoma with variants of esophagus
late-onset	Male	White	Unmarried	Middle	ESCC	15-50	Grade II	40	IIA	T3	N0	M0	Surgery performed	Yes	Yes	5	1	Dead (attributable to this cancer dx)	8070/3: Squamous cell carcinoma, NOS	Blank(s)	Blank(s)	Blank(s)	Blank(s)	Radiation prior to surgery	2005	7.1 Squamous cell carcinoma with variants of esophagus
late-onset	Male	White	Married	Lower	EAC	15-50	Grade II	40	I	T1	N0	M0	Surgery performed	Yes	Yes	5	1	Alive or dead of other cause	8140/3: Adenocarcinoma, NOS	IA	T1a	N0	M0	Radiation prior to surgery	2012	7.2 Adenocarcinoma with variants of esophagus
late-onset	Male	White	Married	Lower	EAC	15-50	Grade II	40	IIB	T1	N1	M0	Surgery performed	None/Unknown	No/Unknown	5	1	Alive or dead of other cause	8140/3: Adenocarcinoma, NOS	IIB	T1b	N1	M0	No radiation and/or cancer-directed surgery	2011	7.2 Adenocarcinoma with variants of esophagus
late-onset	Male	Black	Married	Others	ESCC	15-50	Grade II	40	IIA	T2	N0	M0	Surgery performed	Yes	Yes	6	1	Alive or dead of other cause	8070/3: Squamous cell carcinoma, NOS	Blank(s)	Blank(s)	Blank(s)	Blank(s)	Radiation prior to surgery	2009	7.1 Squamous cell carcinoma with variants of esophagus
late-onset	Male	White	Married	Lower	EAC	15-50	Grade II	40	IIB	T2	N1	M0	Surgery performed	Yes	Yes	6	1	Dead (attributable to this cancer dx)	8140/3: Adenocarcinoma, NOS	IIB	T2	N1	M0	Radiation prior to surgery	2010	7.2 Adenocarcinoma with variants of esophagus
late-onset	Male	White	Married	Lower	EAC	15-50	Grade II	40	III	T3	N1	M0	Surgery performed	None/Unknown	Yes	6	1	Dead (attributable to this cancer dx)	8140/3: Adenocarcinoma, NOS	IIIA	T3	N1	M0	No radiation and/or cancer-directed surgery	2014	7.2 Adenocarcinoma with variants of esophagus
late-onset	Male	White	Married	Lower	EAC	15-50	Grade II	40	IIA	T3	N0	M0	Surgery performed	None/Unknown	No/Unknown	6	1	Alive or dead of other cause	8140/3: Adenocarcinoma, NOS	Blank(s)	Blank(s)	Blank(s)	Blank(s)	No radiation and/or cancer-directed surgery	2006	7.2 Adenocarcinoma with variants of esophagus
late-onset	Male	White	Married	Lower	EAC	15-50	Grade II	40	IIB	T2	N1	M0	Surgery performed	Yes	Yes	7	1	Dead (attributable to this cancer dx)	8140/3: Adenocarcinoma, NOS	Blank(s)	Blank(s)	Blank(s)	Blank(s)	Radiation after surgery	2007	7.2 Adenocarcinoma with variants of esophagus
late-onset	Male	White	Married	Lower	EAC	15-50	Grade II	40	III	T3	N1	M0	Surgery performed	Yes	Yes	7	1	Dead (attributable to this cancer dx)	8140/3: Adenocarcinoma, NOS	Blank(s)	Blank(s)	Blank(s)	Blank(s)	Radiation prior to surgery	2008	7.2 Adenocarcinoma with variants of esophagus
late-onset	Male	Black	Unmarried	Lower	EAC	15-50	Grade II	40	III	T3	N1	M0	Surgery performed	Yes	Yes	8	1	Dead (attributable to this cancer dx)	8140/3: Adenocarcinoma, NOS	Blank(s)	Blank(s)	Blank(s)	Blank(s)	Radiation prior to surgery	2007	7.2 Adenocarcinoma with variants of esophagus
late-onset	Male	White	Married	Lower	EAC	15-50	Grade II	40	III	T3	N1	M0	Surgery performed	Yes	Yes	8	1	Dead (attributable to this cancer dx)	8140/3: Adenocarcinoma, NOS	IIIA	T3	N1	M0	Radiation prior to surgery	2014	7.2 Adenocarcinoma with variants of esophagus
late-onset	Male	Black	Married	Upper	ESCC	15-50	Grade II	40	I	T1	N0	M0	Surgery performed	Yes	Yes	9	1	Dead (attributable to this cancer dx)	8070/3: Squamous cell carcinoma, NOS	Blank(s)	Blank(s)	Blank(s)	Blank(s)	Radiation prior to surgery	2005	7.1 Squamous cell carcinoma with variants of esophagus
late-onset	Male	White	Married	Lower	EAC	15-50	Grade II	40	III	T3	N1	M0	Surgery performed	Yes	Yes	9	1	Dead (attributable to this cancer dx)	8140/3: Adenocarcinoma, NOS	Blank(s)	Blank(s)	Blank(s)	Blank(s)	Radiation prior to surgery	2008	7.2 Adenocarcinoma with variants of esophagus
late-onset	Male	White	Unmarried	Lower	EAC	15-50	Grade II	40	III	T3	N1	M0	Surgery performed	Yes	Yes	9	1	Alive or dead of other cause	8140/3: Adenocarcinoma, NOS	Blank(s)	Blank(s)	Blank(s)	Blank(s)	Radiation prior to surgery	2009	7.2 Adenocarcinoma with variants of esophagus
late-onset	Female	White	Married	Lower	ESCC	15-50	Grade II	40	III	T4	N1	M0	Surgery performed	Yes	Yes	10	1	Dead (attributable to this cancer dx)	8070/3: Squamous cell carcinoma, NOS	IIIC	T4b	N1	M0	Radiation prior to surgery	2013	7.1 Squamous cell carcinoma with variants of esophagus
late-onset	Male	White	Unmarried	Lower	EAC	15-50	Grade II	40	III	T3	N1	M0	Surgery performed	Yes	Yes	10	1	Dead (attributable to this cancer dx)	8140/3: Adenocarcinoma, NOS	IIIA	T3	N1	M0	Radiation prior to surgery	2014	7.2 Adenocarcinoma with variants of esophagus
late-onset	Male	White	Married	Lower	EAC	15-50	Grade II	40	III	T3	N1	M0	Surgery performed	Yes	Yes	10	1	Dead (attributable to this cancer dx)	8140/3: Adenocarcinoma, NOS	IIIA	T3	N1	M0	Radiation prior to surgery	2010	7.2 Adenocarcinoma with variants of esophagus
late-onset	Male	White	Married	Lower	EAC	15-50	Grade II	40	IIA	T3	N0	M0	Surgery performed	Yes	Yes	10	1	Dead (attributable to this cancer dx)	8140/3: Adenocarcinoma, NOS	Blank(s)	Blank(s)	Blank(s)	Blank(s)	Radiation prior to surgery	2004	7.2 Adenocarcinoma with variants of esophagus
late-onset	Male	White	Unmarried	Lower	EAC	15-50	Grade II	40	III	T3	N1	M0	Surgery performed	Yes	Yes	10	1	Dead (attributable to this cancer dx)	8140/3: Adenocarcinoma, NOS	Blank(s)	Blank(s)	Blank(s)	Blank(s)	Radiation after surgery	2005	7.2 Adenocarcinoma with variants of esophagus
late-onset	Male	White	Married	Middle	ESCC	15-50	Grade II	40	IIA	T3	N0	M0	Surgery performed	None/Unknown	No/Unknown	11	1	Dead (attributable to this cancer dx)	8070/3: Squamous cell carcinoma, NOS	Blank(s)	Blank(s)	Blank(s)	Blank(s)	No radiation and/or cancer-directed surgery	2006	7.1 Squamous cell carcinoma with variants of esophagus
late-onset	Male	White	Married	Lower	EAC	15-50	Grade II	40	IIA	T3	N0	M0	Surgery performed	None/Unknown	No/Unknown	11	1	Dead (attributable to this cancer dx)	8140/3: Adenocarcinoma, NOS	Blank(s)	Blank(s)	Blank(s)	Blank(s)	No radiation and/or cancer-directed surgery	2005	7.2 Adenocarcinoma with variants of esophagus
late-onset	Female	White	Unmarried	Upper	ESCC	15-50	Grade II	40	III	T4	N0	M0	Surgery performed	Yes	Yes	12	1	Dead (attributable to this cancer dx)	8070/3: Squamous cell carcinoma, NOS	Blank(s)	Blank(s)	Blank(s)	Blank(s)	Sequence unknown, but both were given	2004	7.1 Squamous cell carcinoma with variants of esophagus
late-onset	Male	White	Married	Lower	ESCC	15-50	Grade II	40	III	T3	N1	M0	Surgery performed	None/Unknown	No/Unknown	12	1	Dead (attributable to this cancer dx)	8070/3: Squamous cell carcinoma, NOS	Blank(s)	Blank(s)	Blank(s)	Blank(s)	No radiation and/or cancer-directed surgery	2005	7.1 Squamous cell carcinoma with variants of esophagus
late-onset	Male	White	Married	Lower	EAC	15-50	Grade II	40	IIB	T1	N1	M0	Surgery performed	Yes	Yes	13	1	Dead (attributable to this cancer dx)	8140/3: Adenocarcinoma, NOS	IIIA	T1b	N2	M0	Radiation after surgery	2011	7.2 Adenocarcinoma with variants of esophagus
late-onset	Male	White	Married	Middle	EAC	15-50	Grade II	40	III	T3	N1	M0	Surgery performed	Yes	Yes	13	1	Dead (attributable to this cancer dx)	8140/3: Adenocarcinoma, NOS	IIIB	T3	N2	M0	Radiation prior to surgery	2013	7.2 Adenocarcinoma with variants of esophagus
late-onset	Male	White	Married	Lower	EAC	15-50	Grade II	40	IIA	T3	N0	M0	Surgery performed	Yes	Yes	13	1	Dead (attributable to this cancer dx)	8140/3: Adenocarcinoma, NOS	Blank(s)	Blank(s)	Blank(s)	Blank(s)	Radiation after surgery	2006	7.2 Adenocarcinoma with variants of esophagus
late-onset	Male	White	Married	Lower	EAC	15-50	Grade II	40	III	T3	N1	M0	Surgery performed	Yes	Yes	14	1	Alive or dead of other cause	8140/3: Adenocarcinoma, NOS	Blank(s)	Blank(s)	Blank(s)	Blank(s)	Radiation after surgery	2009	7.2 Adenocarcinoma with variants of esophagus
late-onset	Female	White	Unmarried	Lower	EAC	15-50	Grade II	40	IIA	T3	N0	M0	Surgery performed	None/Unknown	No/Unknown	15	0	Alive or dead of other cause	8140/3: Adenocarcinoma, NOS	Blank(s)	Blank(s)	Blank(s)	Blank(s)	No radiation and/or cancer-directed surgery	2004	7.2 Adenocarcinoma with variants of esophagus
late-onset	Male	White	Married	Lower	EAC	15-50	Grade II	40	IIA	T3	N0	M0	Surgery performed	Yes	Yes	15	1	Dead (attributable to this cancer dx)	8140/3: Adenocarcinoma, NOS	Blank(s)	Blank(s)	Blank(s)	Blank(s)	Radiation prior to surgery	2008	7.2 Adenocarcinoma with variants of esophagus
late-onset	Male	White	Unmarried	Middle	EAC	15-50	Grade II	40	III	T3	N1	M0	Surgery performed	None/Unknown	Yes	17	1	Dead (attributable to this cancer dx)	8140/3: Adenocarcinoma, NOS	Blank(s)	Blank(s)	Blank(s)	Blank(s)	No radiation and/or cancer-directed surgery	2006	7.2 Adenocarcinoma with variants of esophagus
late-onset	Female	White	Married	Middle	ESCC	15-50	Grade II	40	IIA	T3	N0	M0	Surgery performed	Yes	Yes	18	1	Dead (attributable to this cancer dx)	8071/3: Squamous cell carcinoma, keratinizing, NOS	Blank(s)	Blank(s)	Blank(s)	Blank(s)	Radiation after surgery	2008	7.1 Squamous cell carcinoma with variants of esophagus
late-onset	Male	White	Unmarried	Lower	ESCC	15-50	Grade II	40	III	T3	N1	M0	Surgery performed	Yes	Yes	18	1	Dead (attributable to this cancer dx)	8070/3: Squamous cell carcinoma, NOS	IIIA	T3	N1	M0	Radiation prior to surgery	2011	7.1 Squamous cell carcinoma with variants of esophagus
late-onset	Male	White	Married	Lower	EAC	15-50	Grade II	40	IIA	T3	N0	M0	Surgery performed	Yes	Yes	18	1	Dead (attributable to this cancer dx)	8140/3: Adenocarcinoma, NOS	IIB	T3	N0	M0	Radiation prior to surgery	2011	7.2 Adenocarcinoma with variants of esophagus
late-onset	Male	White	Married	Lower	EAC	15-50	Grade II	40	III	T3	N1	M0	Surgery performed	Yes	Yes	18	1	Dead (attributable to this cancer dx)	8140/3: Adenocarcinoma, NOS	IIIA	T3	N1	M0	Radiation prior to surgery	2014	7.2 Adenocarcinoma with variants of esophagus
late-onset	Male	Black	Unmarried	Lower	ESCC	15-50	Grade II	40	III	T3	N1	M0	Surgery performed	None/Unknown	No/Unknown	18	1	Dead (attributable to this cancer dx)	8070/3: Squamous cell carcinoma, NOS	Blank(s)	Blank(s)	Blank(s)	Blank(s)	No radiation and/or cancer-directed surgery	2004	7.1 Squamous cell carcinoma with variants of esophagus
early-onset	Female	Black	Unmarried	Lower	ESCC	15-50	Grade II	40	IIA	T3	N0	M0	Surgery performed	Yes	Yes	19	1	Dead (attributable to this cancer dx)	8070/3: Squamous cell carcinoma, NOS	IIA	T3	N0	M0	Radiation prior to surgery	2014	7.1 Squamous cell carcinoma with variants of esophagus
late-onset	Male	White	Married	Others	EAC	15-50	Grade II	40	IIB	T2	N1	M0	Surgery performed	Yes	Yes	19	1	Dead (attributable to this cancer dx)	8140/3: Adenocarcinoma, NOS	Blank(s)	Blank(s)	Blank(s)	Blank(s)	Radiation before and after surgery	2009	7.2 Adenocarcinoma with variants of esophagus
late-onset	Male	White	Unmarried	Lower	EAC	15-50	Grade II	40	IIA	T3	N0	M0	Surgery performed	Yes	Yes	19	1	Dead (attributable to this cancer dx)	8140/3: Adenocarcinoma, NOS	Blank(s)	Blank(s)	Blank(s)	Blank(s)	Radiation prior to surgery	2004	7.2 Adenocarcinoma with variants of esophagus
late-onset	Male	White	Married	Middle	ESCC	15-50	Grade II	40	III	T3	N1	M0	Surgery performed	Yes	Yes	20	1	Dead (attributable to this cancer dx)	8070/3: Squamous cell carcinoma, NOS	IIIA	T3	N1	M0	Radiation prior to surgery	2014	7.1 Squamous cell carcinoma with variants of esophagus
late-onset	Male	White	Married	Lower	EAC	15-50	Grade II	40	IIA	T2	N0	M0	Surgery performed	None/Unknown	No/Unknown	20	1	Alive or dead of other cause	8140/3: Adenocarcinoma, NOS	IB	T2	N0	M0	No radiation and/or cancer-directed surgery	2011	7.2 Adenocarcinoma with variants of esophagus
late-onset	Male	Black	Married	Middle	ESCC	15-50	Grade II	40	III	T3	N1	M0	Surgery performed	Yes	Yes	21	1	Alive or dead of other cause	8070/3: Squamous cell carcinoma, NOS	IIIB	T3	N2	M0	Radiation prior to surgery	2011	7.1 Squamous cell carcinoma with variants of esophagus
late-onset	Male	White	Married	Lower	EAC	15-50	Grade II	40	IIA	T3	N0	M0	Surgery performed	Yes	Yes	21	1	Dead (attributable to this cancer dx)	8144/3: Adenocarcinoma, intestinal type	IIB	T3	N0	M0	Radiation after surgery	2010	7.2 Adenocarcinoma with variants of esophagus
early-onset	Male	White	Unmarried	Lower	EAC	15-50	Grade II	40	III	T3	N1	M0	Surgery performed	Yes	Yes	21	1	Dead (attributable to this cancer dx)	8140/3: Adenocarcinoma, NOS	IIIC	T3	N3	M0	Radiation before and after surgery	2013	7.2 Adenocarcinoma with variants of esophagus
late-onset	Male	Others	Married	Lower	ESCC	15-50	Grade II	40	IIA	T3	N0	M0	Surgery performed	None/Unknown	No/Unknown	21	1	Dead (attributable to this cancer dx)	8070/3: Squamous cell carcinoma, NOS	Blank(s)	Blank(s)	Blank(s)	Blank(s)	No radiation and/or cancer-directed surgery	2007	7.1 Squamous cell carcinoma with variants of esophagus
late-onset	Male	White	Married	Middle	ESCC	15-50	Grade II	40	IIA	T3	N0	M0	Surgery performed	Yes	Yes	23	1	Alive or dead of other cause	8070/3: Squamous cell carcinoma, NOS	Blank(s)	Blank(s)	Blank(s)	Blank(s)	Radiation after surgery	2009	7.1 Squamous cell carcinoma with variants of esophagus
early-onset	Male	White	Married	Lower	EAC	15-50	Grade II	40	IIB	T2	N1	M0	Surgery performed	Yes	Yes	23	1	Dead (attributable to this cancer dx)	8140/3: Adenocarcinoma, NOS	Blank(s)	Blank(s)	Blank(s)	Blank(s)	Radiation prior to surgery	2004	7.2 Adenocarcinoma with variants of esophagus
late-onset	Male	White	Unmarried	Lower	EAC	15-50	Grade II	40	III	T4	N1	M0	Surgery performed	Yes	Yes	24	1	Dead (attributable to this cancer dx)	8140/3: Adenocarcinoma, NOS	Blank(s)	Blank(s)	Blank(s)	Blank(s)	Radiation prior to surgery	2004	7.2 Adenocarcinoma with variants of esophagus
late-onset	Male	Black	Unmarried	Lower	EAC	15-50	Grade II	40	III	T3	N1	M0	Surgery performed	Yes	Yes	24	1	Dead (attributable to this cancer dx)	8140/3: Adenocarcinoma, NOS	IIIB	T3	N2	M0	Radiation prior to surgery	2012	7.2 Adenocarcinoma with variants of esophagus
late-onset	Male	White	Unmarried	Others	EAC	15-50	Grade II	40	III	T3	N1	M0	Surgery performed	Yes	Yes	24	1	Dead (attributable to this cancer dx)	8140/3: Adenocarcinoma, NOS	IIIB	T3	N2	M0	Radiation prior to surgery	2014	7.2 Adenocarcinoma with variants of esophagus
late-onset	Male	White	Married	Lower	EAC	15-50	Grade II	40	III	T3	N1	M0	Surgery performed	Yes	Yes	25	1	Dead (attributable to this cancer dx)	8140/3: Adenocarcinoma, NOS	IIIB	T3	N2	M0	Radiation prior to surgery	2011	7.2 Adenocarcinoma with variants of esophagus
late-onset	Male	White	Married	Lower	EAC	15-50	Grade II	40	I	T1	N0	M0	Surgery performed	Yes	Yes	25	1	Dead (attributable to this cancer dx)	8140/3: Adenocarcinoma, NOS	Blank(s)	Blank(s)	Blank(s)	Blank(s)	Radiation prior to surgery	2009	7.2 Adenocarcinoma with variants of esophagus
late-onset	Male	White	Married	Lower	ESCC	15-50	Grade II	40	IIA	T3	N0	M0	Surgery performed	None/Unknown	No/Unknown	25	1	Dead (attributable to this cancer dx)	8071/3: Squamous cell carcinoma, keratinizing, NOS	Blank(s)	Blank(s)	Blank(s)	Blank(s)	No radiation and/or cancer-directed surgery	2006	7.1 Squamous cell carcinoma with variants of esophagus
late-onset	Female	White	Married	Upper	ESCC	15-50	Grade II	40	III	T3	N1	M0	Surgery performed	None/Unknown	Yes	25	1	Dead (attributable to this cancer dx)	8070/3: Squamous cell carcinoma, NOS	IIIA	T3	N1	M0	No radiation and/or cancer-directed surgery	2014	7.1 Squamous cell carcinoma with variants of esophagus
late-onset	Male	White	Married	Lower	EAC	15-50	Grade II	40	IIA	T2	N0	M0	Surgery performed	None/Unknown	No/Unknown	25	1	Dead (attributable to this cancer dx)	8140/3: Adenocarcinoma, NOS	Blank(s)	Blank(s)	Blank(s)	Blank(s)	No radiation and/or cancer-directed surgery	2008	7.2 Adenocarcinoma with variants of esophagus
late-onset	Male	Others	Married	Lower	EAC	15-50	Grade II	40	IIB	T1	N1	M0	Surgery performed	Yes	Yes	28	1	Dead (attributable to this cancer dx)	8140/3: Adenocarcinoma, NOS	IIIA	T1NOS	N2	M0	Radiation prior to surgery	2014	7.2 Adenocarcinoma with variants of esophagus
late-onset	Female	White	Married	Lower	EAC	15-50	Grade II	40	IIA	T3	N0	M0	Surgery performed	Yes	Yes	28	1	Dead (attributable to this cancer dx)	8140/3: Adenocarcinoma, NOS	IIB	T3	N0	M0	Radiation prior to surgery	2013	7.2 Adenocarcinoma with variants of esophagus
late-onset	Male	White	Married	Lower	EAC	15-50	Grade II	40	III	T3	N1	M0	Surgery performed	None/Unknown	Yes	28	1	Dead (attributable to this cancer dx)	8140/3: Adenocarcinoma, NOS	Blank(s)	Blank(s)	Blank(s)	Blank(s)	No radiation and/or cancer-directed surgery	2006	7.2 Adenocarcinoma with variants of esophagus
late-onset	Male	White	Married	Lower	EAC	15-50	Grade II	40	IIA	T3	N0	M0	Surgery performed	Yes	Yes	29	1	Alive or dead of other cause	8140/3: Adenocarcinoma, NOS	IIB	T3	N0	M0	Radiation prior to surgery	2014	7.2 Adenocarcinoma with variants of esophagus
late-onset	Male	White	Unmarried	Lower	Others	15-50	Grade II	40	IIB	T2	N1	M0	Surgery performed	Yes	Yes	29	1	Dead (attributable to this cancer dx)	8480/3: Mucinous adenocarcinoma	Blank(s)	Blank(s)	Blank(s)	Blank(s)	Radiation prior to surgery	2004	7.2 Adenocarcinoma with variants of esophagus
late-onset	Male	White	Married	Upper	ESCC	15-50	Grade II	40	III	T3	N1	M0	Surgery performed	Yes	Yes	30	1	Dead (attributable to this cancer dx)	8070/3: Squamous cell carcinoma, NOS	IIIA	T3	N1	M0	Radiation prior to surgery	2013	7.1 Squamous cell carcinoma with variants of esophagus
late-onset	Male	White	Married	Lower	EAC	15-50	Grade II	40	IIB	T2	N1	M0	Surgery performed	Yes	Yes	30	1	Dead (attributable to this cancer dx)	8140/3: Adenocarcinoma, NOS	IIB	T2	N1	M0	Radiation prior to surgery	2010	7.2 Adenocarcinoma with variants of esophagus
late-onset	Male	White	Married	Lower	EAC	15-50	Grade II	40	IIA	T3	N0	M0	Surgery performed	Yes	Yes	30	1	Alive or dead of other cause	8140/3: Adenocarcinoma, NOS	Blank(s)	Blank(s)	Blank(s)	Blank(s)	Radiation prior to surgery	2006	7.2 Adenocarcinoma with variants of esophagus
late-onset	Male	White	Unmarried	Others	ESCC	15-50	Grade II	40	III	T3	N1	M0	Surgery performed	Yes	Yes	31	1	Alive or dead of other cause	8070/3: Squamous cell carcinoma, NOS	Blank(s)	Blank(s)	Blank(s)	Blank(s)	Radiation prior to surgery	2009	7.1 Squamous cell carcinoma with variants of esophagus
late-onset	Male	White	Unmarried	Lower	EAC	15-50	Grade II	40	IIA	T3	N0	M0	Surgery performed	Yes	Yes	31	1	Dead (attributable to this cancer dx)	8140/3: Adenocarcinoma, NOS	IIB	T3	N0	M0	Radiation prior to surgery	2014	7.2 Adenocarcinoma with variants of esophagus
late-onset	Male	White	Married	Lower	EAC	15-50	Grade II	40	III	T3	N1	M0	Surgery performed	Yes	Yes	31	1	Dead (attributable to this cancer dx)	8211/3: Tubular adenocarcinoma	IIIB	T3	N2	M0	Radiation prior to surgery	2015	7.2 Adenocarcinoma with variants of esophagus
late-onset	Male	White	Married	Middle	EAC	15-50	Grade II	40	III	T3	N1	M0	Surgery performed	Yes	Yes	32	1	Dead (attributable to this cancer dx)	8140/3: Adenocarcinoma, NOS	Blank(s)	Blank(s)	Blank(s)	Blank(s)	Radiation after surgery	2009	7.2 Adenocarcinoma with variants of esophagus
late-onset	Male	White	Married	Lower	EAC	15-50	Grade II	40	IIA	T3	N0	M0	Surgery performed	Yes	Yes	33	1	Dead (attributable to this cancer dx)	8140/3: Adenocarcinoma, NOS	IIB	T3	N0	M0	Radiation prior to surgery	2015	7.2 Adenocarcinoma with variants of esophagus
late-onset	Female	White	Married	Lower	EAC	15-50	Grade II	40	III	T4	N1	M0	Surgery performed	Yes	Yes	33	1	Dead (attributable to this cancer dx)	8140/3: Adenocarcinoma, NOS	Blank(s)	Blank(s)	Blank(s)	Blank(s)	Radiation prior to surgery	2009	7.2 Adenocarcinoma with variants of esophagus
early-onset	Male	Others	Married	Upper	ESCC	15-50	Grade II	40	III	T4	N1	M0	Surgery performed	Yes	Yes	35	1	Dead (attributable to this cancer dx)	8070/3: Squamous cell carcinoma, NOS	Blank(s)	Blank(s)	Blank(s)	Blank(s)	Radiation after surgery	2005	7.1 Squamous cell carcinoma with variants of esophagus
late-onset	Male	White	Married	Lower	EAC	15-50	Grade II	40	I	T1	N0	M0	Surgery performed	None/Unknown	No/Unknown	35	1	Dead (attributable to this cancer dx)	8140/3: Adenocarcinoma, NOS	IA	T1b	N0	M0	No radiation and/or cancer-directed surgery	2013	7.2 Adenocarcinoma with variants of esophagus
early-onset	Male	Black	Married	Middle	ESCC	15-50	Grade II	40	I	T1	N0	M0	Surgery performed	Yes	Yes	36	1	Dead (attributable to this cancer dx)	8070/3: Squamous cell carcinoma, NOS	Blank(s)	Blank(s)	Blank(s)	Blank(s)	Radiation prior to surgery	2004	7.1 Squamous cell carcinoma with variants of esophagus
late-onset	Male	White	Married	Lower	EAC	15-50	Grade II	40	IIA	T3	N0	M0	Surgery performed	Yes	Yes	36	1	Dead (attributable to this cancer dx)	8140/3: Adenocarcinoma, NOS	Blank(s)	Blank(s)	Blank(s)	Blank(s)	Radiation prior to surgery	2007	7.2 Adenocarcinoma with variants of esophagus
late-onset	Male	Others	Married	Lower	EAC	15-50	Grade II	40	III	T3	N1	M0	Surgery performed	Yes	Yes	37	1	Dead (attributable to this cancer dx)	8140/3: Adenocarcinoma, NOS	Blank(s)	Blank(s)	Blank(s)	Blank(s)	Radiation after surgery	2004	7.2 Adenocarcinoma with variants of esophagus
early-onset	Female	White	Unmarried	Lower	EAC	15-50	Grade II	40	IIA	T3	N0	M0	Surgery performed	Yes	Yes	39	1	Dead (attributable to this cancer dx)	8140/3: Adenocarcinoma, NOS	IIB	T3	N0	M0	Radiation prior to surgery	2010	7.2 Adenocarcinoma with variants of esophagus
early-onset	Male	White	Married	Lower	EAC	15-50	Grade II	40	IIA	T3	N0	M0	Surgery performed	None/Unknown	Yes	41	1	Dead (attributable to this cancer dx)	8140/3: Adenocarcinoma, NOS	Blank(s)	Blank(s)	Blank(s)	Blank(s)	No radiation and/or cancer-directed surgery	2008	7.2 Adenocarcinoma with variants of esophagus
late-onset	Male	White	Unmarried	Lower	EAC	15-50	Grade II	40	IIA	T3	N0	M0	Surgery performed	Yes	Yes	43	1	Dead (attributable to this cancer dx)	8140/3: Adenocarcinoma, NOS	IIB	T3	N0	M0	Surgery both before and after radiation	2014	7.2 Adenocarcinoma with variants of esophagus
late-onset	Male	White	Married	Lower	EAC	15-50	Grade II	40	IIA	T2	N0	M0	Surgery performed	None/Unknown	No/Unknown	44	1	Dead (attributable to this cancer dx)	8140/3: Adenocarcinoma, NOS	Blank(s)	Blank(s)	Blank(s)	Blank(s)	No radiation and/or cancer-directed surgery	2009	7.2 Adenocarcinoma with variants of esophagus
late-onset	Male	White	Married	Lower	EAC	15-50	Grade II	40	I	T1	N0	M0	Surgery performed	None/Unknown	No/Unknown	45	0	Alive or dead of other cause	8140/3: Adenocarcinoma, NOS	Blank(s)	Blank(s)	Blank(s)	Blank(s)	No radiation and/or cancer-directed surgery	2007	7.2 Adenocarcinoma with variants of esophagus
early-onset	Male	White	Unmarried	Lower	EAC	15-50	Grade II	40	III	T3	N1	M0	Surgery performed	Yes	Yes	45	1	Dead (attributable to this cancer dx)	8140/3: Adenocarcinoma, NOS	IIIB	T3	N2	M0	Radiation prior to surgery	2011	7.2 Adenocarcinoma with variants of esophagus
late-onset	Male	White	Married	Lower	EAC	15-50	Grade II	40	III	T3	N1	M0	Surgery performed	Yes	Yes	45	1	Dead (attributable to this cancer dx)	8140/3: Adenocarcinoma, NOS	IIIA	T3	N1	M0	Radiation prior to surgery	2014	7.2 Adenocarcinoma with variants of esophagus
late-onset	Male	White	Unmarried	Lower	Others	15-50	Grade II	40	IIA	T3	N0	M0	Surgery performed	Yes	Yes	46	1	Dead (attributable to this cancer dx)	8490/3: Signet ring cell carcinoma	IIB	T3	N0	M0	Radiation prior to surgery	2013	7.2 Adenocarcinoma with variants of esophagus
late-onset	Male	White	Married	Lower	EAC	15-50	Grade II	40	IIB	T2	N1	M0	Surgery performed	Yes	Yes	47	1	Alive or dead of other cause	8140/3: Adenocarcinoma, NOS	IIB	T2	N1	M0	Radiation prior to surgery	2011	7.2 Adenocarcinoma with variants of esophagus
late-onset	Male	White	Married	Lower	EAC	15-50	Grade II	40	IIA	T2	N0	M0	Surgery performed	Yes	Yes	48	1	Dead (attributable to this cancer dx)	8140/3: Adenocarcinoma, NOS	Blank(s)	Blank(s)	Blank(s)	Blank(s)	Radiation prior to surgery	2006	7.2 Adenocarcinoma with variants of esophagus
early-onset	Male	White	Unmarried	Lower	EAC	15-50	Grade II	40	III	T3	N1	M0	Surgery performed	Yes	Yes	48	1	Dead (attributable to this cancer dx)	8260/3: Papillary adenocarcinoma, NOS	Blank(s)	Blank(s)	Blank(s)	Blank(s)	Radiation prior to surgery	2007	7.2 Adenocarcinoma with variants of esophagus
late-onset	Male	White	Unmarried	Lower	EAC	15-50	Grade II	40	IIA	T3	N0	M0	Surgery performed	Yes	Yes	48	1	Alive or dead of other cause	8140/3: Adenocarcinoma, NOS	Blank(s)	Blank(s)	Blank(s)	Blank(s)	Radiation prior to surgery	2009	7.2 Adenocarcinoma with variants of esophagus
late-onset	Male	White	Married	Lower	EAC	15-50	Grade II	40	III	T3	N1	M0	Surgery performed	Yes	Yes	49	1	Dead (attributable to this cancer dx)	8140/3: Adenocarcinoma, NOS	IIIA	T3	N1	M0	Radiation prior to surgery	2014	7.2 Adenocarcinoma with variants of esophagus
late-onset	Male	White	Unmarried	Lower	EAC	15-50	Grade II	40	III	T3	N1	M0	Surgery performed	Yes	Yes	50	1	Dead (attributable to this cancer dx)	8140/3: Adenocarcinoma, NOS	Blank(s)	Blank(s)	Blank(s)	Blank(s)	Radiation prior to surgery	2005	7.2 Adenocarcinoma with variants of esophagus
late-onset	Male	White	Married	Lower	EAC	15-50	Grade II	40	I	T1	N0	M0	Surgery performed	None/Unknown	No/Unknown	50	1	Dead (attributable to this cancer dx)	8140/3: Adenocarcinoma, NOS	Blank(s)	Blank(s)	Blank(s)	Blank(s)	No radiation and/or cancer-directed surgery	2008	7.2 Adenocarcinoma with variants of esophagus
late-onset	Female	White	Unmarried	Lower	EAC	15-50	Grade II	40	IIA	T3	N0	M0	Surgery performed	None/Unknown	Yes	50	1	Alive or dead of other cause	8140/3: Adenocarcinoma, NOS	IIB	T3	N0	M0	No radiation and/or cancer-directed surgery	2014	7.2 Adenocarcinoma with variants of esophagus
late-onset	Male	White	Married	Lower	EAC	15-50	Grade II	40	I	T1	N0	M0	Surgery performed	None/Unknown	No/Unknown	52	1	Dead (attributable to this cancer dx)	8140/3: Adenocarcinoma, NOS	Blank(s)	Blank(s)	Blank(s)	Blank(s)	No radiation and/or cancer-directed surgery	2005	7.2 Adenocarcinoma with variants of esophagus
late-onset	Male	White	Married	Lower	EAC	15-50	Grade II	40	III	T3	N1	M0	Surgery performed	Yes	Yes	55	1	Dead (attributable to this cancer dx)	8140/3: Adenocarcinoma, NOS	Blank(s)	Blank(s)	Blank(s)	Blank(s)	Radiation prior to surgery	2008	7.2 Adenocarcinoma with variants of esophagus
late-onset	Female	White	Married	Others	EAC	15-50	Grade II	40	I	T1	N0	M0	Surgery performed	Yes	Yes	60	0	Alive or dead of other cause	8140/3: Adenocarcinoma, NOS	IA	T1NOS	N0	M0	Radiation prior to surgery	2015	7.2 Adenocarcinoma with variants of esophagus
early-onset	Female	White	Married	Lower	EAC	15-50	Grade II	40	IIA	T3	N0	M0	Surgery performed	Yes	Yes	60	1	Dead (attributable to this cancer dx)	8140/3: Adenocarcinoma, NOS	IIB	T3	N0	M0	Radiation prior to surgery	2014	7.2 Adenocarcinoma with variants of esophagus
late-onset	Male	White	Unmarried	Others	EAC	15-50	Grade II	40	I	T1	N0	M0	Surgery performed	None/Unknown	No/Unknown	61	0	Alive or dead of other cause	8140/3: Adenocarcinoma, NOS	IA	T1a	N0	M0	No radiation and/or cancer-directed surgery	2015	7.2 Adenocarcinoma with variants of esophagus
late-onset	Female	Others	Married	Lower	ESCC	15-50	Grade II	40	III	T3	N1	M0	Surgery performed	Yes	Yes	62	0	Alive or dead of other cause	8070/3: Squamous cell carcinoma, NOS	IIIA	T3	N1	M0	Radiation prior to surgery	2015	7.1 Squamous cell carcinoma with variants of esophagus
late-onset	Male	Others	Unmarried	Middle	ESCC	15-50	Grade II	40	III	T3	N1	M0	Surgery performed	Yes	Yes	62	1	Dead (attributable to this cancer dx)	8070/3: Squamous cell carcinoma, NOS	IIIA	T3	N1	M0	Radiation prior to surgery	2015	7.1 Squamous cell carcinoma with variants of esophagus
late-onset	Male	Black	Married	Middle	ESCC	15-50	Grade II	40	IIA	T3	N0	M0	Surgery performed	Yes	Yes	71	1	Dead (attributable to this cancer dx)	8070/3: Squamous cell carcinoma, NOS	Blank(s)	Blank(s)	Blank(s)	Blank(s)	Radiation prior to surgery	2009	7.1 Squamous cell carcinoma with variants of esophagus
early-onset	Male	White	Married	Lower	EAC	15-50	Grade II	40	IIB	T2	N1	M0	Surgery performed	Yes	Yes	72	0	Alive or dead of other cause	8140/3: Adenocarcinoma, NOS	IIIC	T2	N3	M0	Radiation prior to surgery	2014	7.2 Adenocarcinoma with variants of esophagus
late-onset	Male	White	Married	Lower	EAC	15-50	Grade II	40	III	T3	N1	M0	Surgery performed	Yes	Yes	72	0	Alive or dead of other cause	8140/3: Adenocarcinoma, NOS	IIIA	T3	N1	M0	Radiation prior to surgery	2014	7.2 Adenocarcinoma with variants of esophagus
late-onset	Female	White	Unmarried	Lower	ESCC	15-50	Grade II	40	IIA	T3	N0	M0	Surgery performed	Yes	Yes	73	0	Alive or dead of other cause	8070/3: Squamous cell carcinoma, NOS	IIA	T3	N0	M0	Radiation prior to surgery	2014	7.1 Squamous cell carcinoma with variants of esophagus
late-onset	Male	White	Married	Lower	EAC	15-50	Grade II	40	IIB	T2	N1	M0	Surgery performed	Yes	Yes	73	0	Alive or dead of other cause	8140/3: Adenocarcinoma, NOS	IIB	T2	N1	M0	Radiation prior to surgery	2014	7.2 Adenocarcinoma with variants of esophagus
late-onset	Male	White	Unmarried	Lower	EAC	15-50	Grade II	40	IIA	T2	N0	M0	Surgery performed	Yes	Yes	75	0	Alive or dead of other cause	8140/3: Adenocarcinoma, NOS	IB	T2	N0	M0	Surgery both before and after radiation	2014	7.2 Adenocarcinoma with variants of esophagus
late-onset	Male	White	Married	Lower	EAC	15-50	Grade II	40	IIB	T2	N1	M0	Surgery performed	Yes	Yes	77	0	Alive or dead of other cause	8140/3: Adenocarcinoma, NOS	IIB	T2	N1	M0	Radiation prior to surgery	2014	7.2 Adenocarcinoma with variants of esophagus
late-onset	Female	White	Married	Middle	ESCC	15-50	Grade II	40	IIA	T3	N0	M0	Surgery performed	Yes	Yes	78	0	Alive or dead of other cause	8070/3: Squamous cell carcinoma, NOS	IIB	T3	N0	M0	Radiation prior to surgery	2014	7.1 Squamous cell carcinoma with variants of esophagus
late-onset	Male	White	Married	Lower	EAC	15-50	Grade II	40	III	T3	N1	M0	Surgery performed	Yes	Yes	78	1	Alive or dead of other cause	8140/3: Adenocarcinoma, NOS	IIIA	T3	N1	M0	Radiation prior to surgery	2013	7.2 Adenocarcinoma with variants of esophagus
late-onset	Male	Black	Married	Lower	EAC	15-50	Grade II	40	I	T1	N0	M0	Surgery performed	None/Unknown	No/Unknown	78	1	Dead (attributable to this cancer dx)	8140/3: Adenocarcinoma, NOS	Blank(s)	Blank(s)	Blank(s)	Blank(s)	No radiation and/or cancer-directed surgery	2009	7.2 Adenocarcinoma with variants of esophagus
late-onset	Female	White	Unmarried	Middle	ESCC	15-50	Grade II	40	IIA	T2	N0	M0	Surgery performed	Yes	Yes	79	0	Alive or dead of other cause	8070/3: Squamous cell carcinoma, NOS	IIB	T2	N0	M0	Radiation prior to surgery	2014	7.1 Squamous cell carcinoma with variants of esophagus
late-onset	Female	White	Unmarried	Lower	EAC	15-50	Grade II	40	IIB	T2	N1	M0	Surgery performed	Yes	Yes	82	0	Alive or dead of other cause	8140/3: Adenocarcinoma, NOS	IIB	T2	N1	M0	Radiation prior to surgery	2014	7.2 Adenocarcinoma with variants of esophagus
late-onset	Male	White	Married	Lower	EAC	15-50	Grade II	40	III	T3	N1	M0	Surgery performed	Yes	Yes	83	0	Alive or dead of other cause	8140/3: Adenocarcinoma, NOS	IIIA	T3	N1	M0	Radiation prior to surgery	2014	7.2 Adenocarcinoma with variants of esophagus
early-onset	Male	White	Married	Lower	EAC	15-50	Grade II	40	IIA	T2	N0	M0	Surgery performed	Yes	Yes	84	1	Dead (attributable to this cancer dx)	8140/3: Adenocarcinoma, NOS	IB	T2	N0	M0	Radiation prior to surgery	2010	7.2 Adenocarcinoma with variants of esophagus
late-onset	Male	White	Married	Middle	ESCC	15-50	Grade II	40	IIA	T2	N0	M0	Surgery performed	Yes	Yes	86	1	Dead (attributable to this cancer dx)	8070/3: Squamous cell carcinoma, NOS	Blank(s)	Blank(s)	Blank(s)	Blank(s)	Radiation prior to surgery	2006	7.1 Squamous cell carcinoma with variants of esophagus
late-onset	Male	White	Unmarried	Lower	EAC	15-50	Grade II	40	III	T3	N1	M0	Surgery performed	Yes	Yes	88	0	Alive or dead of other cause	8140/3: Adenocarcinoma, NOS	IIIA	T3	N1	M0	Radiation prior to surgery	2013	7.2 Adenocarcinoma with variants of esophagus
late-onset	Female	White	Unmarried	Middle	ESCC	15-50	Grade II	40	III	T3	N1	M0	Surgery performed	Yes	Yes	89	0	Alive or dead of other cause	8071/3: Squamous cell carcinoma, keratinizing, NOS	IIIA	T3	N1	M0	Radiation prior to surgery	2013	7.1 Squamous cell carcinoma with variants of esophagus
late-onset	Male	White	Married	Lower	EAC	15-50	Grade II	40	III	T3	N1	M0	Surgery performed	Yes	Yes	92	1	Alive or dead of other cause	8140/3: Adenocarcinoma, NOS	IIIA	T3	N1	M0	Radiation prior to surgery	2010	7.2 Adenocarcinoma with variants of esophagus
late-onset	Male	White	Unmarried	Lower	EAC	15-50	Grade II	40	IIA	T3	N0	M0	Surgery performed	Yes	Yes	95	0	Alive or dead of other cause	8140/3: Adenocarcinoma, NOS	IIB	T3	N0	M0	Radiation prior to surgery	2013	7.2 Adenocarcinoma with variants of esophagus
late-onset	Female	White	Unmarried	Lower	EAC	15-50	Grade II	40	I	T1	N0	M0	Surgery performed	None/Unknown	Yes	95	1	Dead (attributable to this cancer dx)	8140/3: Adenocarcinoma, NOS	IA	T1b	N0	M0	No radiation and/or cancer-directed surgery	2010	7.2 Adenocarcinoma with variants of esophagus
late-onset	Male	White	Married	Lower	EAC	15-50	Grade II	40	IIA	T3	N0	M0	Surgery performed	Yes	Yes	96	0	Alive or dead of other cause	8140/3: Adenocarcinoma, NOS	IIB	T3	N0	M0	Radiation prior to surgery	2012	7.2 Adenocarcinoma with variants of esophagus
late-onset	Female	White	Married	Lower	EAC	15-50	Grade II	40	III	T3	N1	M0	Surgery performed	Yes	Yes	96	0	Alive or dead of other cause	8140/3: Adenocarcinoma, NOS	IIIA	T3	N1	M0	Radiation prior to surgery	2012	7.2 Adenocarcinoma with variants of esophagus
late-onset	Male	White	Unmarried	Others	EAC	15-50	Grade II	40	I	T1	N0	M0	Surgery performed	None/Unknown	No/Unknown	96	1	Dead (attributable to this cancer dx)	8140/3: Adenocarcinoma, NOS	Blank(s)	Blank(s)	Blank(s)	Blank(s)	No radiation and/or cancer-directed surgery	2004	7.2 Adenocarcinoma with variants of esophagus
late-onset	Male	White	Married	Lower	EAC	15-50	Grade II	40	IIA	T3	N0	M0	Surgery performed	None/Unknown	No/Unknown	96	1	Dead (attributable to this cancer dx)	8140/3: Adenocarcinoma, NOS	Blank(s)	Blank(s)	Blank(s)	Blank(s)	No radiation and/or cancer-directed surgery	2004	7.2 Adenocarcinoma with variants of esophagus
late-onset	Male	White	Unmarried	Lower	EAC	15-50	Grade II	40	III	T3	N1	M0	Surgery performed	Yes	Yes	101	1	Alive or dead of other cause	8140/3: Adenocarcinoma, NOS	Blank(s)	Blank(s)	Blank(s)	Blank(s)	Radiation prior to surgery	2009	7.2 Adenocarcinoma with variants of esophagus
early-onset	Male	White	Married	Middle	ESCC	15-50	Grade II	40	III	T4	N0	M0	Surgery performed	Yes	Yes	103	0	Alive or dead of other cause	8071/3: Squamous cell carcinoma, keratinizing, NOS	IIIC	T4b	N0	M0	Radiation before and after surgery	2012	7.1 Squamous cell carcinoma with variants of esophagus
early-onset	Male	White	Married	Lower	EAC	15-50	Grade II	40	IIA	T3	N0	M0	Surgery performed	Yes	Yes	104	0	Alive or dead of other cause	8140/3: Adenocarcinoma, NOS	IIB	T3	N0	M0	Radiation prior to surgery	2012	7.2 Adenocarcinoma with variants of esophagus
late-onset	Male	White	Unmarried	Lower	EAC	15-50	Grade II	40	IIA	T3	N0	M0	Surgery performed	Yes	Yes	104	0	Alive or dead of other cause	8140/3: Adenocarcinoma, NOS	IIB	T3	N0	M0	Radiation prior to surgery	2012	7.2 Adenocarcinoma with variants of esophagus
late-onset	Male	White	Unmarried	Middle	ESCC	15-50	Grade II	40	IIA	T2	N0	M0	Surgery performed	Yes	Yes	105	0	Alive or dead of other cause	8070/3: Squamous cell carcinoma, NOS	IIB	T2	N0	M0	Radiation prior to surgery	2012	7.1 Squamous cell carcinoma with variants of esophagus
late-onset	Female	Others	Married	Middle	ESCC	15-50	Grade II	40	IIA	T2	N0	M0	Surgery performed	None/Unknown	No/Unknown	106	0	Alive or dead of other cause	8071/3: Squamous cell carcinoma, keratinizing, NOS	IIB	T2	N0	M0	No radiation and/or cancer-directed surgery	2012	7.1 Squamous cell carcinoma with variants of esophagus
[truncated: 3,948 more rows]
